# Supplementary material for: Whole-genome sequencing of cryopreserved resources from French Large White pigs at two distinct sampling times reveals strong signatures of convergent and divergent selection between the dam and sire lines
Source: Genet Sel Evol. 2023 Mar 2;55:13. doi: 10.1186/s12711-023-00789-z (PMC9979506; doi:10.1186/s12711-023-00789-z)
Supplement: Supplementary file 3 — Additional file 3. Full list of genes included in genomic regions under recent selection in French Large White pigs. Similar to Table 1 but with the full list of genes within each candidate region. [file 12711_2023_789_MOESM3_ESM.txt]

Id Chr Start End L(kb) WGtests Category Genes 
SSC1:16 1 16330324 16365222 34 hapFLK div KATNA1,GINM1
SSC1:95 1 95444749 95631414 186 LWS conv SIGLEC15,EPG5,PSTPIP2
SSC1:110 1 110370901 111699835 1328 hapFLK div ENSSSCG00000004575,ENSSSCG00000037042,RF02271,RORA,ICE2,ANXA2
SSC1:230 1 230436847 230442965 6 LWD LWD GNA14
SSC1:238 1 238387016 239905667 1518 LWD conv(LWD) FRMPD1,TRMT10B,EXOSC3,DCAF10,SLC25A51,SHB,ALDH1B1,IGFBPL1,STRA6,ENSSSCG00000039451,ENSSSCG00000025655,TDRD7,TMOD1,TSTD2,NCBP1,XPA,FOXE1,TRMO,HEMGN,NANS
SSC1:253 1 253318090 253452613 134 LWD LWD KIAA1958,INIP,SNX30
SSC2:1 2 1225288 1530903 305 LWD,LWS conv SYT8,TNNI2,LSP1,PRR33,TNNT3,MRPL23,RF01973,ENSSSCG00000039091,IGF2,ENSSSCG00000032802,INS,TH
SSC2:45 2 45749109 45769530 20 LWS conv(LWS) ENSSSCG00000036173,PTH
SSC2:145 2 145181250 145182212 0 LWD conv(LWD) None
SSC2:151 2 151013393 151384536 371 hapFLK div SLC26A2,HMGXB3,CSF1R,PDGFRB,CDX1,SLC6A7,RF00003,CAMK2A,ARSI,TCOF1
SSC3:3 3 3858255 3865035 6 LWD conv(LWD) SLC29A4
SSC3:124 3 124838752 124840707 1 LWS LWS None
SSC4:18 4 18018801 18036634 17 hapFLK div None
SSC4:54 4 54797625 54803043 5 LWS conv(LWS) SNX16
SSC5:94 5 94161299 94179707 18 hapFLK div None
SSC6:13 6 13874356 13875448 1 LWS LWS ENSSSCG00000026790
SSC6:72 6 72300537 72316184 15 LWS conv(LWS) VPS13D,RF00156
SSC7:18 7 18608986 18620645 11 hapFLK div None
SSC7:85 7 85689170 85690792 1 LWS LWS ENSSSCG00000034247
SSC8:80 8 80679925 80752831 72 hapFLK div ARHGAP10
SSC8:124 8 124628076 124628464 0 hapFLK LWS BMPR1B
SSC9:19 9 19370051 19908097 538 LWS conv(LWS) ENSSSCG00000039108,TMEM126B,ENSSSCG00000037978,TMEM126A,CREBZF,CCDC89,SYTL2,ENSSSCG00000039945,RPL35A,ENSSSCG00000014911,CCDC83,PICALM,ENSSSCG00000033130
SSC9:96 9 96704786 98425852 1721 LWD conv(LWD) SEMA3E,ENSSSCG00000031943,PCLO,CACNA2D1,RF00100
SSC9:101 9 101309610 104516170 3206 LWD conv MAGI2,PHTF2,TMEM60,RSBN1L,ENSSSCG00000031818,RF00614,PTPN12,ENSSSCG00000036911,RF00026,GSAP,CCDC146,FGL2,RF00026,FAM185A,LRRC17,FBXL13,ENSSSCG00000035894,ARMC10,NAPEPLD,PMPCB,DNAJC2,PSMC2,SLC26A5,RELN,ORC5,LHFPL3
SSC9:107 9 107838551 108623449 784 LWS conv(LWS) LAMB4,NRCAM,RF00070,PNPLA8,GPR141,NME8,SFRP4,EPDR1
SSC10:23 10 23704376 23706718 2 LWS conv(LWS) PKP1
SSC10:62 10 62924056 62936112 12 LWS conv(LWS) None
SSC11:7 11 7664458 7794933 130 LWD,hapFLK LWD ENSSSCG00000009333,HSPH1,B3GLCT
SSC11:51 11 51156831 51162794 5 LWD LWD None
SSC13:99 13 99093316 99096900 3 LWS conv None
SSC13:109 13 109108079 110154951 1046 LWS conv SLC7A14,RPL22L1,EIF5A2,SLC2A2,ENSSSCG00000038032,RF00026,TNIK,RF00026,PLD1
SSC13:113 13 113970091 114204018 233 LWS conv(LWS) NAALADL2
SSC13:191 13 191529139 191543733 14 hapFLK div None
SSC16:69 16 69967970 70909691 941 LWD LWD RF00425,RF00026,ENSSSCG00000038311,NMUR2,ENSSSCG00000033604,ENSSSCG00000017077
SSC17:1 17 1867811 4021774 2153 LWD LWD SGCZ,ENSSSCG00000039907,ENSSSCG00000040417,ssc-mir-383,ENSSSCG00000034065,TUSC3,RF00561,MSR1
SSC17:43 17 43483704 43917949 434 LWS conv(LWS) TOP1,PLCG1,ZHX3
SSC17:60 17 60332242 60798465 466 hapFLK div None
SSC18:10 18 10547058 10567791 20 hapFLK div ZC3HAV1
