# Supplementary material for: Whole-genome sequencing of cryopreserved resources from French Large White pigs at two distinct sampling times reveals strong signatures of convergent and divergent selection between the dam and sire lines
Source: Genet Sel Evol. 2023 Mar 2;55:13. doi: 10.1186/s12711-023-00789-z (PMC9979506; doi:10.1186/s12711-023-00789-z)
Supplement: Supplementary file 4 — Additional file 4. Summary plots of the scan for selection for all candidate regions of Table 1. Each file of this archive corresponds to a different candidate region, whose genomic position can be read in the file name. The top panel shows the results of the four tests for selection applied in the region. Values of the time-LWD (in blue), time-LWS (in green), hapFLK (in red) and FLK (in purple) tests are plotted (y axis) according to genomic position (x axis). Opposite signs are used for time-LWD and time-LWS on the one hand and hapFLK and FLK on the other hand, i.e. high test statistic values correspond to highly negative points for time-LWD and time-LWS and to highly positive points for hapFLK and FLK. All variants (AV set) were considered for these analyses. The bottom panel shows the position and name of genes located in the region. [file 12711_2023_789_MOESM4_ESM.xz]

Archive with 39 entries (38 files):
- stat_profiles
- stat_profiles/all10_auto_chro10_23704376-23706718_scores.png
- stat_profiles/all10_auto_chro10_62924056-62936112_scores.png
- stat_profiles/all10_auto_chro11_51156831-51162794_scores.png
- stat_profiles/all10_auto_chro11_7664458-7794933_scores.png
- stat_profiles/all10_auto_chro13_109108079-110154951_scores.png
- stat_profiles/all10_auto_chro13_113970091-114204018_scores.png
- stat_profiles/all10_auto_chro13_191529139-191543733_scores.png
- stat_profiles/all10_auto_chro13_99093316-99096900_scores.png
- stat_profiles/all10_auto_chro16_69967970-70909691_scores.png
- stat_profiles/all10_auto_chro17_1867811-4021774_scores.png
- stat_profiles/all10_auto_chro17_43483704-43917949_scores.png
- stat_profiles/all10_auto_chro17_60332242-60798465_scores.png
- stat_profiles/all10_auto_chro18_10547058-10567791_scores.png
- stat_profiles/all10_auto_chro1_110370901-111699835_scores.png
- stat_profiles/all10_auto_chro1_16330324-16365222_scores.png
- stat_profiles/all10_auto_chro1_230436847-230442965_scores.png
- stat_profiles/all10_auto_chro1_238387016-239905667_scores.png
- stat_profiles/all10_auto_chro1_253318090-253452613_scores.png
- stat_profiles/all10_auto_chro1_95444749-95631414_scores.png
- stat_profiles/all10_auto_chro2_1225288-1530903_scores.png
- stat_profiles/all10_auto_chro2_145181250-145182212_scores.png
- stat_profiles/all10_auto_chro2_151013393-151384536_scores.png
- stat_profiles/all10_auto_chro2_45749109-45769530_scores.png
- stat_profiles/all10_auto_chro3_124838752-124840707_scores.png
- stat_profiles/all10_auto_chro3_3858255-3865035_scores.png
- stat_profiles/all10_auto_chro4_18018801-18036634_scores.png
- stat_profiles/all10_auto_chro4_54797625-54803043_scores.png
- stat_profiles/all10_auto_chro5_94161299-94179707_scores.png
- stat_profiles/all10_auto_chro6_13874356-13875448_scores.png
- stat_profiles/all10_auto_chro6_72300537-72316184_scores.png
- stat_profiles/all10_auto_chro7_18608986-18620645_scores.png
- stat_profiles/all10_auto_chro7_85689170-85690792_scores.png
- stat_profiles/all10_auto_chro8_124628076-124628464_scores.png
- stat_profiles/all10_auto_chro8_80679925-80752831_scores.png
- stat_profiles/all10_auto_chro9_101309610-104516170_scores.png
- stat_profiles/all10_auto_chro9_107838551-108623449_scores.png
- stat_profiles/all10_auto_chro9_19370051-19908097_scores.png
- stat_profiles/all10_auto_chro9_96704786-98425852_scores.png
