# Supplementary material for: Whole-genome sequencing of cryopreserved resources from French Large White pigs at two distinct sampling times reveals strong signatures of convergent and divergent selection between the dam and sire lines
Source: Genet Sel Evol. 2023 Mar 2;55:13. doi: 10.1186/s12711-023-00789-z (PMC9979506; doi:10.1186/s12711-023-00789-z)
Supplement: Supplementary file 5 — Additional file 5. Haplotype frequency plots for all candidate regions of Table 1. Each file of this archive corresponds to a different candidate region, whose genomic position can be read in the file name. It shows the haplotype diversity in this region, estimated using hapFLK with 10 haplotype clusters (for one single EM run). For a given genomic position, each color corresponds to a different haplotype cluster and the height of the color band in a given population (represented by one of the panels) gives the frequency of the cluster in this population. All variants (AV set) were considered for these analyses. [file 12711_2023_789_MOESM5_ESM.xz]

Archive with 39 entries (38 files):
- hapflk_plots
- hapflk_plots/all10_auto_chro10_23704376-23706718.kfrq.fit_0.bz2-plot.png
- hapflk_plots/all10_auto_chro10_62924056-62936112.kfrq.fit_1.bz2-plot.png
- hapflk_plots/all10_auto_chro11_51156831-51162794.kfrq.fit_1.bz2-plot.png
- hapflk_plots/all10_auto_chro11_7664458-7794933.kfrq.fit_0.bz2-plot.png
- hapflk_plots/all10_auto_chro13_109108079-110154951.kfrq.fit_0.bz2-plot.png
- hapflk_plots/all10_auto_chro13_113970091-114204018.kfrq.fit_2.bz2-plot.png
- hapflk_plots/all10_auto_chro13_191529139-191543733.kfrq.fit_0.bz2-plot.png
- hapflk_plots/all10_auto_chro13_99093316-99096900.kfrq.fit_0.bz2-plot.png
- hapflk_plots/all10_auto_chro16_69967970-70909691.kfrq.fit_2.bz2-plot.png
- hapflk_plots/all10_auto_chro17_1867811-4021774.kfrq.fit_1.bz2-plot.png
- hapflk_plots/all10_auto_chro17_43483704-43917949.kfrq.fit_1.bz2-plot.png
- hapflk_plots/all10_auto_chro17_60332242-60798465.kfrq.fit_2.bz2-plot.png
- hapflk_plots/all10_auto_chro18_10547058-10567791.kfrq.fit_1.bz2-plot.png
- hapflk_plots/all10_auto_chro1_110370901-111699835.kfrq.fit_2.bz2-plot.png
- hapflk_plots/all10_auto_chro1_16330324-16365222.kfrq.fit_1.bz2-plot.png
- hapflk_plots/all10_auto_chro1_230436847-230442965.kfrq.fit_0.bz2-plot.png
- hapflk_plots/all10_auto_chro1_238387016-239905667.kfrq.fit_0.bz2-plot.png
- hapflk_plots/all10_auto_chro1_253318090-253452613.kfrq.fit_0.bz2-plot.png
- hapflk_plots/all10_auto_chro1_95444749-95631414.kfrq.fit_1.bz2-plot.png
- hapflk_plots/all10_auto_chro2_1225288-1530903.kfrq.fit_2.bz2-plot.png
- hapflk_plots/all10_auto_chro2_145181250-145182212.kfrq.fit_1.bz2-plot.png
- hapflk_plots/all10_auto_chro2_151013393-151384536.kfrq.fit_0.bz2-plot.png
- hapflk_plots/all10_auto_chro2_45749109-45769530.kfrq.fit_1.bz2-plot.png
- hapflk_plots/all10_auto_chro3_124838752-124840707.kfrq.fit_1.bz2-plot.png
- hapflk_plots/all10_auto_chro3_3858255-3865035.kfrq.fit_0.bz2-plot.png
- hapflk_plots/all10_auto_chro4_18018801-18036634.kfrq.fit_1.bz2-plot.png
- hapflk_plots/all10_auto_chro4_54797625-54803043.kfrq.fit_0.bz2-plot.png
- hapflk_plots/all10_auto_chro5_94161299-94179707.kfrq.fit_1.bz2-plot.png
- hapflk_plots/all10_auto_chro6_13874356-13875448.kfrq.fit_0.bz2-plot.png
- hapflk_plots/all10_auto_chro6_72300537-72316184.kfrq.fit_2.bz2-plot.png
- hapflk_plots/all10_auto_chro7_18608986-18620645.kfrq.fit_0.bz2-plot.png
- hapflk_plots/all10_auto_chro7_85689170-85690792.kfrq.fit_2.bz2-plot.png
- hapflk_plots/all10_auto_chro8_124628076-124628464.kfrq.fit_0.bz2-plot.png
- hapflk_plots/all10_auto_chro8_80679925-80752831.kfrq.fit_2.bz2-plot.png
- hapflk_plots/all10_auto_chro9_101309610-104516170.kfrq.fit_0.bz2-plot.png
- hapflk_plots/all10_auto_chro9_107838551-108623449.kfrq.fit_2.bz2-plot.png
- hapflk_plots/all10_auto_chro9_19370051-19908097.kfrq.fit_0.bz2-plot.png
- hapflk_plots/all10_auto_chro9_96704786-98425852.kfrq.fit_1.bz2-plot.png
