# Supplementary material for: Whole-genome sequencing of cryopreserved resources from French Large White pigs at two distinct sampling times reveals strong signatures of convergent and divergent selection between the dam and sire lines
Source: Genet Sel Evol. 2023 Mar 2;55:13. doi: 10.1186/s12711-023-00789-z (PMC9979506; doi:10.1186/s12711-023-00789-z)
Supplement: Supplementary file 6 — Additional file 6. Functional enrichment for lists of genes within (or flanking) candidate regions under selection. Sheet 1. List of genes within or flanking candidate regions; region name and category are reported for each gene. Sheets 2–4. Enriched functions among genes from all selection categories, based on GOBP (sheet 2), KEGG (sheet 3) or MGI (sheet 4) databases. Sheet 5. Co-annotation enrichment among genes from the LWD, conv(LWD) and div categories. Sheet 6. Co-annotation enrichment among genes from the LWS, conv(LWS) and conv categories. P values were adjusted for multiple tests using the Benjamini–Hochberg correction (BH < 0.05). Co-annotation enrichment (sheets 5–6) was performed with Genecodi4 using the human genome as reference, merging annotations from GOBP, KEGG and MGI databases. The minimal number of genes used to find enrichment is given in brackets; this parameter is 2 or 3 according to the total number of genes per condition tested. [file 12711_2023_789_MOESM6_ESM.xlsx]

## Sheet: sheet 1
Sheet 1: List of genes within or flanking candidate regions; region name and category is reported for each gene.
Gene	region name	SSC	position	category
KATNA1	SSC1:16	1	16	div
GINM1	SSC1:16	1	16	div
SIGLEC15	SSC1:95	1	95	conv
EPG5	SSC1:95	1	95	conv
PSTPIP2	SSC1:95	1	95	conv
ENSSSCG00000004575	SSC1:110	1	110	div
ENSSSCG00000037042	SSC1:110	1	110	div
RF02271	SSC1:110	1	110	div
RORA	SSC1:110	1	110	div
ICE2	SSC1:110	1	110	div
ANXA2	SSC1:110	1	110	div
GNA14	SSC1:230	1	230	LWD
FRMPD1	SSC1:238	1	238	conv(LWD)
TRMT10B	SSC1:238	1	238	conv(LWD)
EXOSC3	SSC1:238	1	238	conv(LWD)
DCAF10	SSC1:238	1	238	conv(LWD)
SLC25A51	SSC1:238	1	238	conv(LWD)
SHB	SSC1:238	1	238	conv(LWD)
ALDH1B1	SSC1:238	1	238	conv(LWD)
IGFBPL1	SSC1:238	1	238	conv(LWD)
STRA6	SSC1:238	1	238	conv(LWD)
ENSSSCG00000039451	SSC1:238	1	238	conv(LWD)
ENSSSCG00000025655	SSC1:238	1	238	conv(LWD)
TDRD7	SSC1:238	1	238	conv(LWD)
TMOD1	SSC1:238	1	238	conv(LWD)
TSTD2	SSC1:238	1	238	conv(LWD)
NCBP1	SSC1:238	1	238	conv(LWD)
XPA	SSC1:238	1	238	conv(LWD)
FOXE1	SSC1:238	1	238	conv(LWD)
TRMO	SSC1:238	1	238	conv(LWD)
HEMGN	SSC1:238	1	238	conv(LWD)
NANS	SSC1:238	1	238	conv(LWD)
KIAA1958	SSC1:253	1	253	LWD
INIP	SSC1:253	1	253	LWD
SNX30	SSC1:253	1	253	LWD
SYT8	SSC2:1	2	1	conv
TNNI2	SSC2:1	2	1	conv
LSP1	SSC2:1	2	1	conv
PRR33	SSC2:1	2	1	conv
TNNT3	SSC2:1	2	1	conv
MRPL23	SSC2:1	2	1	conv
RF01973	SSC2:1	2	1	conv
ENSSSCG00000039091	SSC2:1	2	1	conv
IGF2	SSC2:1	2	1	conv
ENSSSCG00000032802	SSC2:1	2	1	conv
INS	SSC2:1	2	1	conv
TH	SSC2:1	2	1	conv
ENSSSCG00000036173	SSC2:45	2	45	conv(LWS)
PTH	SSC2:45	2	45	conv(LWS)
NR3C1	SSC2:145	2	145	conv(LWD)
YIPF5	SSC2:145	2	145	conv(LWD)
SLC26A2	SSC2:151	2	151	div
HMGXB3	SSC2:151	2	151	div
CSF1R	SSC2:151	2	151	div
PDGFRB	SSC2:151	2	151	div
CDX1	SSC2:151	2	151	div
SLC6A7	SSC2:151	2	151	div
RF00003	SSC2:151	2	151	div
CAMK2A	SSC2:151	2	151	div
ARSI	SSC2:151	2	151	div
TCOF1	SSC2:151	2	151	div
SLC29A4	SSC3:3	3	3	conv(LWD)
TRIB2	SSC3:124	3	124	LWS
LPIN1	SSC3:124	3	124	LWS
SHAS2	SSC4:18	4	18	div
SNTB1	SSC4:18	4	18	div
SNX16	SSC4:54	4	54	conv(LWS)
KITLG	SSC5:94	5	94	div
TMTC3	SSC5:94	5	94	div
ENSSSCG00000026790	SSC6:13	6	13	LWS
VPS13D	SSC6:72	6	72	conv(LWS)
RF00156	SSC6:72	6	72	conv(LWS)
HDGFL1	SSC7:18	7	18	div
NRSN1	SSC7:18	7	18	div
DCDC2	SSC7:18	7	18	div
ENSSSCG00000034247	SSC7:85	7	85	LWS
ARHGAP10	SSC8:80	8	80	div
BMPR1B	SSC8:124	8	124	LWS
ENSSSCG00000039108	SSC9:19	9	19	conv(LWS)
TMEM126B	SSC9:19	9	19	conv(LWS)
ENSSSCG00000037978	SSC9:19	9	19	conv(LWS)
TMEM126A	SSC9:19	9	19	conv(LWS)
CREBZF	SSC9:19	9	19	conv(LWS)
CCDC89	SSC9:19	9	19	conv(LWS)
SYTL2	SSC9:19	9	19	conv(LWS)
ENSSSCG00000039945	SSC9:19	9	19	conv(LWS)
RPL35A	SSC9:19	9	19	conv(LWS)
ENSSSCG00000014911	SSC9:19	9	19	conv(LWS)
CCDC83	SSC9:19	9	19	conv(LWS)
PICALM	SSC9:19	9	19	conv(LWS)
ENSSSCG00000033130	SSC9:19	9	19	conv(LWS)
SEMA3E	SSC9:96	9	96	conv(LWD)
ENSSSCG00000031943	SSC9:96	9	96	conv(LWD)
PCLO	SSC9:96	9	96	conv(LWD)
CACNA2D1	SSC9:96	9	96	conv(LWD)
RF00100	SSC9:96	9	96	conv(LWD)
MAGI2	SSC9:101	9	101	conv
PHTF2	SSC9:101	9	101	conv
TMEM60	SSC9:101	9	101	conv
RSBN1L	SSC9:101	9	101	conv
ENSSSCG00000031818	SSC9:101	9	101	conv
RF00614	SSC9:101	9	101	conv
PTPN12	SSC9:101	9	101	conv
ENSSSCG00000036911	SSC9:101	9	101	conv
RF00026	SSC9:101	9	101	conv
GSAP	SSC9:101	9	101	conv
CCDC146	SSC9:101	9	101	conv
FGL2	SSC9:101	9	101	conv
RF00026	SSC9:101	9	101	conv
FAM185A	SSC9:101	9	101	conv
LRRC17	SSC9:101	9	101	conv
FBXL13	SSC9:101	9	101	conv
ENSSSCG00000035894	SSC9:101	9	101	conv
ARMC10	SSC9:101	9	101	conv
NAPEPLD	SSC9:101	9	101	conv
PMPCB	SSC9:101	9	101	conv
DNAJC2	SSC9:101	9	101	conv
PSMC2	SSC9:101	9	101	conv
SLC26A5	SSC9:101	9	101	conv
RELN	SSC9:101	9	101	conv
ORC5	SSC9:101	9	101	conv
LHFPL3	SSC9:101	9	101	conv
LAMB4	SSC9:107	9	107	conv(LWS)
NRCAM	SSC9:107	9	107	conv(LWS)
RF00070	SSC9:107	9	107	conv(LWS)
PNPLA8	SSC9:107	9	107	conv(LWS)
GPR141	SSC9:107	9	107	conv(LWS)
NME8	SSC9:107	9	107	conv(LWS)
SFRP4	SSC9:107	9	107	conv(LWS)
EPDR1	SSC9:107	9	107	conv(LWS)
PKP1	SSC10:23	10	23	conv(LWS)
GATA3	SSC10:62	10	62	conv(LWS)
ENSSSCG00000009333	SSC11:7	11	7	LWD
HSPH1	SSC11:7	11	7	LWD
B3GLCT	SSC11:7	11	7	LWD
OBI1	SSC11:51	11	51	LWD
RBM26	SSC11:51	11	51	LWD
IL12A	SSC13:99	13	99	conv
IQCJ	SSC13:99	13	99	conv
SCHIP1	SSC13:99	13	99	conv
SLC7A14	SSC13:109	13	109	conv
RPL22L1	SSC13:109	13	109	conv
EIF5A2	SSC13:109	13	109	conv
SLC2A2	SSC13:109	13	109	conv
ENSSSCG00000038032	SSC13:109	13	109	conv
RF00026	SSC13:109	13	109	conv
TNIK	SSC13:109	13	109	conv
RF00026	SSC13:109	13	109	conv
PLD1	SSC13:109	13	109	conv
NAALADL2	SSC13:113	13	113	conv(LWS)
N6AMT1	SSC13:191	13	191	div
RF00425	SSC16:69	16	69	LWD
RF00026	SSC16:69	16	69	LWD
ENSSSCG00000038311	SSC16:69	16	69	LWD
NMUR2	SSC16:69	16	69	LWD
ENSSSCG00000033604	SSC16:69	16	69	LWD
ENSSSCG00000017077	SSC16:69	16	69	LWD
SGCZ	SSC17:1	17	1	LWD
ENSSSCG00000039907	SSC17:1	17	1	LWD
ENSSSCG00000040417	SSC17:1	17	1	LWD
ssc-mir-383	SSC17:1	17	1	LWD
ENSSSCG00000034065	SSC17:1	17	1	LWD
TUSC3	SSC17:1	17	1	LWD
RF00561	SSC17:1	17	1	LWD
MSR1	SSC17:1	17	1	LWD
TOP1	SSC17:43	17	43	conv(LWS)
PLCG1	SSC17:43	17	43	conv(LWS)
ZHX3	SSC17:43	17	43	conv(LWS)
PPP1R3D	SSC17:60	17	60	div
FAM217B	SSC17:60	17	60	div
CDH4	SSC17:60	17	60	div
ZC3HAV1	SSC18:10	18	10	div

## Sheet: sheet 2
Sheet 2: Enriched Biological Processes among genes from all selection categories, based on GO (Gene Ontology) database.
GOBP description (min 2)	annotation_id	genes_found	input_size	term_genes	genes_universe	relative_enrichment	pval	pval_adj	genes
signal transduction	GO:0007165	17	172	1569	61686	3.8858330739472633	2.20366e-06	0.00240639	MAGI2,INS,PDGFRB,LSP1,ARHGAP10,PKP1,GATA3,NMUR2,GNA14,IL12A,CSF1R,IGF2,KITLG,NR3C1,SHB,PLCG1,GPR141
cell migration	GO:0016477	7	172	261	61686	9.618684843624699	9.65909e-06	0.00351591	RELN,PDGFRB,FOXE1,IL12A,PSTPIP2,LAMB4,PLCG1
cognition	GO:0050890	4	172	51	61686	28.128590971272228	1.31667e-05	0.00359452	INS,STRA6,TH,TUSC3
positive regulation of glycogen biosynthetic process	GO:0045725	3	172	15	61686	71.72790697674418	9.45657e-06	0.00516329	INS,PTH,IGF2
positive regulation of NK T cell activation	GO:0051135	2	172	5	61686	143.4558139534884	7.68711e-05	0.00839432	HSPH1,IL12A
norepinephrine biosynthetic process	GO:0042421	2	172	5	61686	143.4558139534884	7.68711e-05	0.00839432	GATA3,TH
carbohydrate metabolic process	GO:0005975	6	172	228	61686	9.437882496940025	4.71583e-05	0.00858282	INS,B3GLCT,ALDH1B1,SLC2A2,IGF2,PPP1R3D
axon guidance	GO:0007411	6	172	226	61686	9.521403580983742	4.4908900000000006e-05	0.00980811	RELN,GATA3,NRCAM,CDH4,SEMA3E,PLCG1
positive regulation of mitotic nuclear division	GO:0045840	3	172	29	61686	37.10064153969527	7.37926e-05	0.0100727	INS,PDGFRB,IGF2
phosphatidylinositol metabolic process	GO:0046488	3	172	28	61686	38.42566445182724	6.629470000000001e-05	0.010342	PDGFRB,CSF1R,PLCG1
phosphate ion homeostasis	GO:0055062	2	172	6	61686	119.54651162790697	0.000115095	0.0114258	PTH,SFRP4
muscle filament sliding	GO:0030049	3	172	36	61686	29.886627906976745	0.000142139	0.012934600000000001	TMOD1,TNNI2,TNNT3
fructose transmembrane transport	GO:0015755	2	172	7	61686	102.46843853820597	0.00016083700000000002	0.013510299999999998	SLC2A2,SLC26A5
regulation of bone resorption	GO:0045124	2	172	9	61686	79.69767441860465	0.00027471	0.0142849	SIGLEC15,CSF1R
response to thyroid hormone	GO:0097066	2	172	9	61686	79.69767441860465	0.00027471	0.0142849	ANXA2,SLC26A5
response to isolation stress	GO:0035900	2	172	8	61686	89.65988372093024	0.00021405599999999998	0.014609299999999999	TH,NAPEPLD
positive regulation of cell differentiation	GO:0045597	3	172	46	61686	23.38953488372093	0.00029607	0.0146958	INS,GATA3,BMPR1B
lipid catabolic process	GO:0016042	4	172	106	61686	13.533567354102676	0.000232311	0.0149226	PLD1,PNPLA8,PLCG1,NAPEPLD
positive regulation of protein kinase B signaling	GO:0051897	5	172	191	61686	9.388469499573846	0.000210283	0.015308600000000002	INS,PDGFRB,GATA3,IGF2,KITLG
osteoblast differentiation	GO:0001649	4	172	110	61686	13.041437632135306	0.00026765400000000004	0.015383	PSMC2,IGF2,BMPR1B,LRRC17
cell differentiation	GO:0030154	10	172	946	61686	3.7911155907370078	0.00035327800000000006	0.0154312	TDRD7,HEMGN,FOXE1,SEMA3E,ZHX3,SFRP4,NME8,CDX1,BMPR1B,SHB
neuron migration	GO:0001764	4	172	109	61686	13.161083848943887	0.000258479	0.0156811	RELN,GATA3,NRCAM,DCDC2
response to virus	GO:0009615	4	172	118	61686	12.157272368939692	0.00034967	0.01591	CREBZF,GATA3,IL12A,ZC3HAV1
muscle contraction	GO:0006936	4	172	103	61686	13.927748927523142	0.000208105	0.0162322	TMOD1,SNTB1,TNNI2,TNNT3
oxalate transport	GO:0019532	2	172	10	61686	71.7279069767442	0.00034275699999999996	0.0162735	SLC26A2,SLC26A5
positive regulation of signal transduction	GO:0009967	2	172	11	61686	65.20718816067654	0.00041815699999999995	0.017562599999999998	PTH,GATA3
negative regulation of fat cell differentiation	GO:0045599	3	172	54	61686	19.924418604651162	0.000475926	0.019248599999999998	TRIB2,GATA3,RORA
positive regulation of phospholipase C activity	GO:0010863	2	172	13	61686	55.17531305903398	0.00059085	0.020162799999999998	PDGFRB,PLCG1
protein localization to synapse	GO:0035418	2	172	13	61686	55.17531305903398	0.00059085	0.020162799999999998	RELN,PCLO
ear development	GO:0043583	2	172	13	61686	55.17531305903398	0.00059085	0.020162799999999998	GATA3,STRA6
response to auditory stimulus	GO:0010996	2	172	14	61686	51.23421926910299	0.000688061	0.0214675	XPA,SLC26A5
positive regulation of phosphoprotein phosphatase activity	GO:0032516	2	172	14	61686	51.23421926910299	0.000688061	0.0214675	MAGI2,PDGFRB
skeletal system development	GO:0001501	4	172	144	61686	9.962209302325581	0.00074005	0.0218415	PTH,TCOF1,IGF2,BMPR1B
sensory perception of sound	GO:0007605	4	172	143	61686	10.031875101642543	0.0007210469999999999	0.0218717	TH,DCDC2,LHFPL3,SLC26A5
positive regulation of protein serine/threonine kinase activity	GO:0071902	3	172	58	61686	18.550320769847634	0.000587229	0.022112200000000002	CSF1R,IGF2,BMPR1B
response to ischemia	GO:0002931	3	172	58	61686	18.550320769847634	0.000587229	0.022112200000000002	CAMK2A,CSF1R,SLC26A5
vesicle budding from membrane	GO:0006900	2	172	15	61686	47.81860465116279	0.000792462	0.0221889	PICALM,ANXA2
cytoskeleton organization	GO:0007010	4	172	152	61686	9.437882496940025	0.00090503	0.0224612	PCLO,ARHGAP10,TNIK,PSTPIP2
learning	GO:0007612	3	172	64	61686	16.81122819767442	0.000783264	0.0225085	RELN,STRA6,TH
cellular response to cytokine stimulus	GO:0071345	3	172	61	61686	17.638009912314143	0.000680752	0.0225267	GATA3,CSF1R,PTPN12
angiogenesis	GO:0001525	5	172	258	61686	6.950378583017847	0.0008256260000000001	0.0225396	NRCAM,SEMA3E,ANXA2,SHB,RORA
sulfate transmembrane transport	GO:1902358	2	172	16	61686	44.82994186046512	0.0009040119999999999	0.0229577	SLC26A2,SLC26A5
positive regulation of brown fat cell differentiation	GO:0090336	2	172	16	61686	44.82994186046512	0.0009040119999999999	0.0229577	INS,NAPEPLD
sulfate transport	GO:0008272	2	172	16	61686	44.82994186046512	0.0009040119999999999	0.0229577	SLC26A2,SLC26A5
DNA replication	GO:0006260	4	172	155	61686	9.255213803450863	0.000973071	0.0236132	ORC5,DNAJC2,LPIN1,TOP1
cell-cell adhesion	GO:0098609	4	172	163	61686	8.800970181195606	0.00117199	0.025596200000000003	PKP1,NRCAM,CDH4,ANXA2
animal organ morphogenesis	GO:0009887	4	172	163	61686	8.800970181195606	0.00117199	0.025596200000000003	TH,IGF2,CDX1,LAMB4
transmembrane transport	GO:0055085	7	172	564	61686	4.45119990103909	0.00109997	0.026112200000000002	PSMC2,SLC26A2,SLC7A14,TUSC3,SLC2A2,SLC29A4,SLC26A5
embryonic hemopoiesis	GO:0035162	2	172	18	61686	39.848837209302324	0.0011484000000000002	0.026126	GATA3,KITLG
response to pain	GO:0048265	2	172	18	61686	39.848837209302324	0.0011484000000000002	0.026126	RELN,NMUR2

## Sheet: sheet 3
Sheet 3: Enriched functions (metabolic and cellular pathways) among genes from all selection categories, based on KEGG (Kyoto Encyclopedia of Genes and Genomes) database.
KEGG pathway description (min 2)	annotation_id	genes_found	input_size	term_genes	genes_universe	relative_enrichment	pval	pval_adj	genes
Ras signaling pathway	hsa04014	7	172	152	61686	16.516294369645045	2.66754e-07	2.42746e-05	INS,PDGFRB,PLD1,CSF1R,IGF2,KITLG,PLCG1
PI3K-Akt signaling pathway	hsa04151	8	172	222	61686	12.92394720301697	2.40731e-07	4.38131e-05	MAGI2,RELN,INS,PDGFRB,CSF1R,IGF2,KITLG,LAMB4
Pathways in cancer	hsa05200	9	172	370	61686	8.723664362036455	1.1343e-06	6.88144e-05	PDGFRB,CAMK2A,IL12A,PLD1,CSF1R,IGF2,KITLG,LAMB4,PLCG1
Ribosome	hsa03010	3	172	9	61686	119.54651162790698	1.7674799999999999e-06	8.042060000000001e-05	RPL22L1,RPL35A,MRPL23
Rap1 signaling pathway	hsa04015	6	172	148	61686	14.539440603394091	4.087559999999999e-06	0.000148787	MAGI2,INS,PDGFRB,CSF1R,KITLG,PLCG1
Phospholipase D signaling pathway	hsa04072	5	172	100	61686	17.931976744186045	9.66193e-06	0.000293079	INS,PDGFRB,PLD1,KITLG,PLCG1
Insulin secretion	hsa04911	4	172	57	61686	25.16768665850673	2.05427e-05	0.00046734699999999996	INS,PCLO,CAMK2A,SLC2A2
MAPK signaling pathway	hsa04010	6	172	194	61686	11.091944377847039	1.9121e-05	0.000497146	INS,PDGFRB,CSF1R,IGF2,KITLG,CACNA2D1
Parkinson disease	hsa05012	4	172	72	61686	19.924418604651162	5.1788599999999994e-05	0.00104728	PSMC2,TH,CAMK2A,PLCG1
Axon guidance	hsa04360	4	172	82	61686	17.494611457742483	8.61576e-05	0.00156807	SEMA3E,CAMK2A,BMPR1B,PLCG1
Coronavirus disease - COVID-19	hsa05171	4	172	107	61686	13.407085416213866	0.00024081099999999998	0.00398433	RPL22L1,IL12A,RPL35A,PLCG1
Prolactin signaling pathway	hsa04917	3	172	51	61686	21.096443228454174	0.00040203699999999995	0.00562852	INS,TH,SLC2A2
Inflammatory bowel disease	hsa05321	3	172	50	61686	21.518372093023252	0.000379163	0.00575063	GATA3,IL12A,RORA
Glioma	hsa05214	3	172	53	61686	20.300351031154015	0.000450406	0.00585527	PDGFRB,CAMK2A,PLCG1
Choline metabolism in cancer	hsa05231	3	172	56	61686	19.21283222591362	0.0005297069999999999	0.00642712	PDGFRB,PLD1,PLCG1
Maturity onset diabetes of the young	hsa04950	2	172	13	61686	55.17531305903398	0.00059085	0.00672092	INS,SLC2A2
Amoebiasis	hsa05146	3	172	62	61686	17.353525881470368	0.000713907	0.00764301	GNA14,IL12A,LAMB4
Metabolic pathways	hsa01100	7	172	540	61686	4.649031007751939	0.0008560730000000001	0.00779026	ALDH1B1,NANS,TH,LPIN1,TUSC3,PLD1,PLCG1
Calcium signaling pathway	hsa04020	4	172	148	61686	9.692960402262727	0.000819614	0.00785104	PDGFRB,CAMK2A,GNA14,PLCG1
Th1 and Th2 cell differentiation	hsa04658	3	172	64	61686	16.81122819767442	0.000783264	0.00791967	GATA3,IL12A,PLCG1
Insulin resistance	hsa04931	3	172	68	61686	15.82233242134063	0.0009344980000000001	0.00809899	INS,SLC2A2,PPP1R3D
Spinocerebellar ataxia	hsa05017	3	172	71	61686	15.153783164100883	0.00105925	0.00876289	RELN,PSMC2,RORA
HIF-1 signaling pathway	hsa04066	3	172	73	61686	14.738611022618668	0.00114798	0.00908405	INS,CAMK2A,PLCG1
Parathyroid hormone synthesis, secretion and action	hsa04928	3	172	77	61686	13.972968891573544	0.0013392	0.010155599999999999	PTH,GATA3,PLD1
Th17 cell differentiation	hsa04659	3	172	80	61686	13.448982558139535	0.00149499	0.010883499999999999	GATA3,RORA,PLCG1
Type I diabetes mellitus	hsa04940	2	172	22	61686	32.60359408033827	0.0017212	0.012048399999999999	INS,IL12A
Glycerolipid metabolism	hsa00561	2	172	30	61686	23.909302325581393	0.00319412	0.021530700000000003	ALDH1B1,LPIN1
Glycerophospholipid metabolism	hsa00564	2	172	33	61686	21.735729386892178	0.0038558	0.0250627	LPIN1,PLD1
Tuberculosis	hsa05152	3	172	116	61686	9.275160384923817	0.00428663	0.026902299999999997	LSP1,CAMK2A,IL12A
Type II diabetes mellitus	hsa04930	2	172	36	61686	19.924418604651162	0.00457554	0.027758299999999996	INS,SLC2A2
Focal adhesion	hsa04510	3	172	128	61686	8.40561409883721	0.00563486	0.033082099999999996	RELN,PDGFRB,LAMB4
ECM-receptor interaction	hsa04512	2	172	41	61686	17.494611457742483	0.00590138	0.0335641	RELN,LAMB4
Proteoglycans in cancer	hsa05205	3	172	141	61686	7.630628401781297	0.00735265	0.038233800000000005	CAMK2A,IGF2,PLCG1
Cytokine-cytokine receptor interaction	hsa04060	3	172	141	61686	7.630628401781297	0.00735265	0.038233800000000005	IL12A,CSF1R,BMPR1B
Central carbon metabolism in cancer	hsa05230	2	172	47	61686	15.261256803562592	0.00769516	0.0389033	PDGFRB,SLC2A2
Amphetamine addiction	hsa05031	2	172	45	61686	15.93953488372093	0.00707309	0.0390091	TH,CAMK2A
Neuroactive ligand-receptor interaction	hsa04080	3	172	150	61686	7.172790697674418	0.0087042	0.0428153	PTH,NMUR2,NR3C1
Cell adhesion molecules	hsa04514	2	172	53	61686	13.533567354102676	0.00970284	0.044147900000000004	NRCAM,CDH4
Melanogenesis	hsa04916	2	172	53	61686	13.533567354102676	0.00970284	0.044147900000000004	CAMK2A,KITLG
Lipid and atherosclerosis	hsa05417	3	172	158	61686	6.809611421842802	0.0100199	0.0444786	CAMK2A,IL12A,PLCG1
Glucagon signaling pathway	hsa04922	2	172	52	61686	13.793828264758496	0.009353700000000001	0.04479930000000001	CAMK2A,SLC2A2
Protein processing in endoplasmic reticulum	hsa04141	2	172	56	61686	12.808554817275747	0.0107845	0.046733	HSPH1,TUSC3
Fc gamma R-mediated phagocytosis	hsa04666	2	172	57	61686	12.583843329253366	0.011156399999999999	0.0472202	PLD1,PLCG1
Inflammatory mediator regulation of TRP channels	hsa04750	2	172	59	61686	12.157272368939692	0.0119169	0.0481974	CAMK2A,PLCG1
Oocyte meiosis	hsa04114	2	172	59	61686	12.157272368939692	0.0119169	0.0481974	INS,CAMK2A

## Sheet: sheet 4
Sheet 4: Enriched phenotypes among genes from all selection categories, based on MGI (Mouse Genome Informatics) database.
Phenotype description (min 2)	annotation_id	genes_found	input_size	term_genes	genes_universe	relative_enrichment	pval	pval_adj	genes
decreased body weight	MP:0001262	24	172	1849	61686	4.655137283509628	4.5730599999999996e-10	3.86195e-07	RELN,EPG5,INS,TRIB2,GATA3,NRCAM,STRA6,NMUR2,TH,LPIN1,CAMK2A,CSF1R,SLC2A2,XPA,IGF2,KITLG,TNNT3,PICALM,TNIK,ANXA2,NR3C1,PNPLA8,SLC26A5,PLCG1
decreased body size	MP:0001265	20	172	1209	61686	5.93282936118645	2.41202e-10	4.0739000000000005e-07	RELN,INS,PCLO,B3GLCT,PDGFRB,GATA3,STRA6,TH,LPIN1,SFRP4,CSF1R,XPA,IGF2,KITLG,TNNI2,TNNT3,PICALM,NR3C1,RORA,PLCG1
postnatal growth retardation	MP:0001732	17	172	934	61686	6.527700313729396	1.4072399999999998e-09	7.92277e-07	MAGI2,RELN,EPG5,INS,SLC26A2,PDGFRB,GATA3,TMTC3,NRCAM,STRA6,LPIN1,CSF1R,XPA,IGF2,KITLG,TNNT3,PICALM
abnormal sexual interaction	MP:0002566	6	172	59	61686	36.471817106819074	1.71604e-08	5.79678e-06	RELN,ARHGAP10,NRCAM,LPIN1,CSF1R,RORA
postnatal lethality, complete penetrance	MP:0011085	14	172	706	61686	7.111832136504382	1.46393e-08	6.18146e-06	MAGI2,INS,PDGFRB,FOXE1,NRCAM,STRA6,TH,CSF1R,SLC2A2,XPA,IGF2,KITLG,NR3C1,RORA
preweaning lethality, incomplete penetrance	MP:0011110	12	172	794	61686	5.420244859703591	2.76214e-06	0.0007775439999999999	RELN,TRIB2,KATNA1,ARHGAP10,TMTC3,ZHX3,RBM26,TUSC3,SLC6A7,EXOSC3,RORA,HMGXB3
premature death	MP:0002083	17	172	1617	61686	3.770483669154765	3.2864300000000004e-06	0.0007929689999999999	MAGI2,RELN,EPG5,INS,PCLO,TRIB2,SLC26A2,NRCAM,TH,LPIN1,SFRP4,CAMK2A,CSF1R,XPA,KITLG,NR3C1,LRRC17
no abnormal phenotype detected	MP:0002169	18	172	1873	61686	3.446615925203939	5.7424e-06	0.00121236	MAGI2,INS,PCLO,TRIB2,B3GLCT,PDGFRB,EIF5A2,GATA3,TH,PLD1,CSF1R,EXOSC3,TNIK,CDX1,NR3C1,BMPR1B,HMGXB3,LRRC17
forelimb paresis	MP:0031203	2	172	2	61686	358.63953488372096	7.72962e-06	0.00145059	NRCAM,LPIN1
abnormal skeleton morphology	MP:0005508	6	172	180	61686	11.954651162790697	1.25205e-05	0.00211471	B3GLCT,PDGFRB,PTH,CSF1R,IGF2,SCHIP1
postnatal lethality	MP:0002082	7	172	279	61686	8.998124531132785	1.48517e-05	0.00228041	RELN,INS,NRCAM,TH,CSF1R,KITLG,SCHIP1
decreased osteoblast cell number	MP:0004989	4	172	54	61686	26.565891472868216	1.6554400000000002e-05	0.00233003	SIGLEC15,PTH,IGF2,TNNI2
hypoactivity	MP:0001402	11	172	827	61686	4.770296110908018	2.35503e-05	0.00284117	RELN,INS,TH,SLC2A2,SLC6A7,PTPN12,TNNI2,EPDR1,PSTPIP2,NR3C1,RORA
abnormal gait	MP:0001406	9	172	538	61686	5.999546122590128	2.2828899999999998e-05	0.002966	RELN,EPG5,PSMC2,NRCAM,TH,LPIN1,XPA,IGF2,RORA
impaired coordination	MP:0001405	9	172	548	61686	5.890065353929724	2.6346999999999997e-05	0.00296667	RELN,EPG5,TRIB2,ARHGAP10,NRCAM,TH,CSF1R,XPA,RORA
increased retinal apoptosis	MP:0030005	4	172	62	61686	23.138034508627154	2.86977e-05	0.0030294000000000002	EPG5,INS,PDGFRB,BMPR1B
osteoporosis	MP:0000066	4	172	64	61686	22.41497093023256	3.25446e-05	0.0032334000000000004	SLC26A2,CSF1R,XPA,NR3C1
delayed endochondral bone ossification	MP:0003419	4	172	70	61686	20.493687707641197	4.6356599999999996e-05	0.004349800000000001	SLC26A2,TCOF1,CSF1R,TNNI2
increased thigmotaxis	MP:0002797	6	172	238	61686	9.041332812194645	5.9797700000000005e-05	0.00504992	TH,CAMK2A,XPA,PTPN12,EPDR1,CACNA2D1
slow postnatal weight gain	MP:0008489	6	172	237	61686	9.079481895790403	5.84238e-05	0.00519357	RELN,TRIB2,NMUR2,XPA,TNNI2,PNPLA8
abnormal compact bone lamellar structure	MP:0010970	2	172	5	61686	143.4558139534884	7.68711e-05	0.005901600000000001	CSF1R,IGF2
white spotting	MP:0002938	3	172	29	61686	37.10064153969527	7.37926e-05	0.00593504	B3GLCT,KITLG,CDX1
abnormal behavior	MP:0004924	7	172	377	61686	6.659089507124792	9.922790000000001e-05	0.00728678	TRIB2,NRSN1,TRMO,ZHX3,DCAF10,PTPN12,EPDR1
microgliosis	MP:0008918	4	172	86	61686	16.680908599242834	0.000103702	0.00729803	EPG5,TRIB2,CSF1R,XPA
absent podocytes	MP:0008137	2	172	7	61686	102.46843853820597	0.00016083700000000002	0.00823193	MAGI2,PDGFRB
abnormal adrenal chromaffin cell morphology	MP:0008504	2	172	7	61686	102.46843853820597	0.00016083700000000002	0.00823193	TH,NR3C1
decreased joint mobility	MP:0030863	2	172	7	61686	102.46843853820597	0.00016083700000000002	0.00823193	NRCAM,LPIN1
increased pancreatic alpha cell mass	MP:0030589	2	172	7	61686	102.46843853820597	0.00016083700000000002	0.00823193	INS,SLC2A2
decreased survivor rate	MP:0008770	6	172	277	61686	7.768365376542691	0.00013717	0.00858074	RELN,PCLO,LPIN1,CAMK2A,KITLG,NR3C1
tremors	MP:0000745	7	172	396	61686	6.339587737843552	0.00013432	0.00872563	RELN,EPG5,TRIB2,NRCAM,LPIN1,XPA,RORA
abnormal cerebellar cortex morphology	MP:0004097	3	172	35	61686	30.740531561461793	0.000130561	0.0088207	RELN,NRCAM,XPA
neuron degeneration	MP:0003224	4	172	96	61686	14.94331395348837	0.000158749	0.00924574	MSR1,TH,CSF1R,XPA
preweaning lethality, complete penetrance	MP:0011100	14	172	1584	61686	3.169793868921776	0.000156697	0.009452200000000001	PSMC2,SLC26A2,PDGFRB,NCBP1,HDGFL1,VPS13D,NANS,TH,YIPF5,SLC2A2,PMPCB,PTPN12,TNNI2,MRPL23
abnormal olfactory bulb granule cell layer morphology	MP:0009949	2	172	8	61686	89.65988372093024	0.00021405599999999998	0.010633499999999999	RELN,RORA
hindlimb paralysis	MP:0000755	4	172	106	61686	13.533567354102676	0.000232311	0.0112107	EPG5,NRCAM,LPIN1,RORA
decreased white fat cell lipid droplet size	MP:0009122	2	172	9	61686	79.69767441860465	0.00027471	0.0113167	EPG5,LPIN1
increased pancreatic islet cell apoptosis	MP:0014121	2	172	9	61686	79.69767441860465	0.00027471	0.0113167	INS,ALDH1B1
abnormal avoidance learning behavior	MP:0001462	2	172	9	61686	79.69767441860465	0.00027471	0.0113167	TH,CAMK2A
abnormal erythrocyte morphology	MP:0002447	4	172	112	61686	12.808554817275747	0.0002867	0.0115294	PDGFRB,TMOD1,GATA3,PICALM
respiratory failure	MP:0001953	5	172	206	61686	8.704843079701964	0.000297916	0.0117019	TMTC3,TH,TCOF1,IGF2,NR3C1
decreased thigmotaxis	MP:0020870	4	172	110	61686	13.041437632135306	0.00026765400000000004	0.0118965	TMEM60,NRSN1,ZHX3,DCAF10
abnormal spatial learning	MP:0001463	5	172	208	61686	8.62114266547406	0.000311415	0.0119541	NRCAM,CAMK2A,DCDC2,SLC6A7,RORA
decreased exploration in new environment	MP:0001417	6	172	313	61686	6.874879262946727	0.000264648	0.0120808	TRIB2,CAMK2A,SLC6A7,EPDR1,PSTPIP2,CACNA2D1
neonatal lethality, complete penetrance	MP:0011087	9	172	742	61686	4.350075220961575	0.000259347	0.0121677	MAGI2,B3GLCT,PKP1,GATA3,TH,TCOF1,IGF2,TNNT3,NR3C1
delaminated Purkinje cell layer	MP:0000884	2	172	10	61686	71.7279069767442	0.00034275699999999996	0.0125851	RELN,RORA
abnormal retinal outer nuclear layer morphology	MP:0003731	4	172	117	61686	12.261180679785332	0.00033854699999999997	0.012706799999999999	TRIB2,STRA6,YIPF5,XPA
abnormal motor capabilities/coordination/movement	MP:0002066	5	172	215	61686	8.340454299621417	0.000362339	0.012749799999999999	RELN,EPG5,ARHGAP10,TH,RORA
abnormal bone ossification	MP:0008271	4	172	119	61686	12.055110416259527	0.000361051	0.0129748	SIGLEC15,SFRP4,CSF1R,NR3C1
abnormal epiphyseal plate morphology	MP:0006395	3	172	50	61686	21.518372093023252	0.000379163	0.0130695	XPA,TNNI2,BMPR1B
abnormal cerebellar Purkinje cell layer	MP:0000875	3	172	51	61686	21.096443228454174	0.00040203699999999995	0.013314500000000002	RELN,XPA,RORA

## Sheet: sheet 5
Sheet 5: Co-annotation (GOBP, KEGG, MGI) enrichment among genes from the ‘LWD’, ‘conv(LWD)’ and ‘div’ categories.
Description (min 3)	annotation_id	genes_found	input_size	term_genes	genes_universe	relative_enrichment	pval	pval_adj	genes
postnatal lethality, complete penetrance,decreased body size	MP:0011085,MP:0001265	7	82	327	61686	16.103602595658987	2.98338e-07	6.026419999999999e-06	PDGFRB,STRA6,CSF1R,XPA,KITLG,NR3C1,RORA
signal transduction,postnatal lethality, complete penetrance,decreased body size,perinatal lethality, complete penetrance,perinatal lethality, incomplete penetrance	GO:0007165,MP:0011085,MP:0001265,MP:0011089,MP:0011090	3	82	9	61686	250.7560975609756	1.8907099999999999e-07	6.365399999999999e-06	PDGFRB,KITLG,NR3C1
anemia,postnatal growth retardation,postnatal lethality, complete penetrance,decreased body size,perinatal lethality, incomplete penetrance,pallor	MP:0001577,MP:0001732,MP:0011085,MP:0001265,MP:0011090,MP:0003717	3	82	10	61686	225.68048780487806	2.69842e-07	6.81352e-06	PDGFRB,XPA,KITLG
signal transduction,postnatal growth retardation,postnatal lethality, complete penetrance,Pathways in cancer,decreased body size,Rap1 signaling pathway,Ras signaling pathway,positive regulation of cell population proliferation,PI3K-Akt signaling pathway,MAPK signaling pathway	GO:0007165,MP:0001732,MP:0011085,hsa05200,MP:0001265,hsa04015,hsa04014,GO:0008284,hsa04151,hsa04010	3	82	7	61686	322.40069686411147	7.893119999999999e-08	7.972050000000001e-06	PDGFRB,CSF1R,KITLG
ataxia,impaired coordination,abnormal sexual interaction	MP:0001393,MP:0001405,MP:0002566	3	82	12	61686	188.06707317073167	4.937619999999999e-07	8.31165e-06	ARHGAP10,CSF1R,RORA
signal transduction,postnatal lethality, complete penetrance,decreased body size	GO:0007165,MP:0011085,MP:0001265	4	82	51	61686	59.00143472022956	6.90926e-07	8.72295e-06	PDGFRB,CSF1R,KITLG,NR3C1
premature death,decreased body weight,postnatal lethality, complete penetrance,decreased body size,osteoporosis	MP:0002083,MP:0001262,MP:0011085,MP:0001265,MP:0000066	3	82	13	61686	173.60037523452155	6.412739999999999e-07	9.252660000000001e-06	CSF1R,XPA,NR3C1
premature death,osteoporosis	MP:0002083,MP:0000066	4	82	37	61686	81.32630191166777	1.85205e-07	9.35285e-06	SLC26A2,CSF1R,XPA,NR3C1
premature death,decreased body weight,reduced male fertility,postnatal growth retardation,postnatal lethality, complete penetrance,decreased body size	MP:0002083,MP:0001262,MP:0001922,MP:0001732,MP:0011085,MP:0001265	3	82	16	61686	141.0503048780488	1.2520299999999998e-06	1.4050499999999999e-05	CSF1R,XPA,KITLG
preweaning lethality, incomplete penetrance	MP:0011110	9	82	842	61686	8.040872487109668	1.8992900000000001e-06	1.91828e-05	KATNA1,ARHGAP10,TMTC3,RBM26,TUSC3,SLC6A7,EXOSC3,RORA,HMGXB3
postnatal lethality, complete penetrance,decreased body size,perinatal lethality, incomplete penetrance	MP:0011085,MP:0001265,MP:0011090	4	82	72	61686	41.79268292682927	2.78469e-06	2.5568499999999998e-05	PDGFRB,XPA,KITLG,NR3C1
postnatal growth retardation,postnatal lethality, complete penetrance,decreased body size	MP:0001732,MP:0011085,MP:0001265	5	82	170	61686	22.125538020086083	3.4438999999999998e-06	2.89862e-05	PDGFRB,STRA6,CSF1R,XPA,KITLG
postnatal lethality, complete penetrance	MP:0011085	8	82	715	61686	8.416987890158621	5.2523000000000005e-06	4.08063e-05	PDGFRB,FOXE1,STRA6,CSF1R,XPA,KITLG,NR3C1,RORA
premature death,postnatal growth retardation,osteoporosis	MP:0002083,MP:0001732,MP:0000066	3	82	26	61686	86.80018761726078	5.75744e-06	4.1535799999999996e-05	SLC26A2,CSF1R,XPA
premature death,signal transduction,decreased body weight,postnatal lethality, complete penetrance,decreased body size	MP:0002083,GO:0007165,MP:0001262,MP:0011085,MP:0001265	3	82	28	61686	80.60017421602787	7.24046e-06	4.30169e-05	CSF1R,KITLG,NR3C1
ataxia,postnatal lethality, complete penetrance,decreased body size,impaired coordination	MP:0001393,MP:0011085,MP:0001265,MP:0001405	3	82	28	61686	80.60017421602787	7.24046e-06	4.30169e-05	CSF1R,XPA,RORA
decreased body weight,postnatal lethality, complete penetrance,decreased body size	MP:0001262,MP:0011085,MP:0001265	5	82	195	61686	19.288930581613506	6.714939999999999e-06	4.5213900000000004e-05	STRA6,CSF1R,XPA,KITLG,NR3C1
no abnormal phenotype detected,signal transduction,postnatal lethality, complete penetrance,decreased body size	MP:0002169,GO:0007165,MP:0011085,MP:0001265	3	82	30	61686	75.22682926829268	8.95602e-06	4.7608299999999996e-05	PDGFRB,CSF1R,NR3C1
white spotting	MP:0002938	3	82	30	61686	75.22682926829268	8.95602e-06	4.7608299999999996e-05	B3GLCT,KITLG,CDX1
Pathways in cancer,protein phosphorylation,phosphorylation,protein autophosphorylation	hsa05200,GO:0006468,GO:0016310,GO:0046777	3	82	33	61686	68.38802660753879	1.2000899999999999e-05	6.06044e-05	PDGFRB,CAMK2A,CSF1R
no abnormal phenotype detected,abnormal skeleton morphology,decreased body size	MP:0002169,MP:0005508,MP:0001265	3	82	40	61686	56.420121951219514	2.15863e-05	0.00010382	B3GLCT,PDGFRB,CSF1R
abnormal eye morphology,cleft palate	MP:0002092,MP:0000111	3	82	41	61686	55.04402141582391	2.3268200000000002e-05	0.000106822	B3GLCT,PDGFRB,TCOF1
decreased body weight,postnatal growth retardation,postnatal lethality, complete penetrance,decreased body size	MP:0001262,MP:0001732,MP:0011085,MP:0001265	4	82	128	61686	23.508384146341466	2.72889e-05	0.00011983399999999999	STRA6,CSF1R,XPA,KITLG
premature death,decreased body weight,postnatal lethality, complete penetrance,decreased body size,perinatal lethality, incomplete penetrance	MP:0002083,MP:0001262,MP:0011085,MP:0001265,MP:0011090	3	82	44	61686	51.2910199556541	2.88254e-05	0.00012130700000000001	XPA,KITLG,NR3C1
decreased body size	MP:0001265	9	82	1230	61686	5.504402141582392	3.85231e-05	0.000149647	PCLO,B3GLCT,PDGFRB,STRA6,CSF1R,XPA,KITLG,NR3C1,RORA
premature death,decreased body weight,postnatal lethality, complete penetrance,decreased body size	MP:0002083,MP:0001262,MP:0011085,MP:0001265	4	82	139	61686	21.64800842253027	3.76728e-05	0.00015219799999999998	CSF1R,XPA,KITLG,NR3C1
premature death,decreased survivor rate	MP:0002083,MP:0008770	4	82	151	61686	19.927636892262964	5.20161e-05	0.000194579	PCLO,CAMK2A,KITLG,NR3C1
ataxia,impaired coordination	MP:0001393,MP:0001405	4	82	171	61686	17.596919127086007	8.423870000000001e-05	0.000303861	ARHGAP10,CSF1R,XPA,RORA
delayed endochondral bone ossification	MP:0003419	3	82	70	61686	32.24006968641115	0.000116209	0.00040472699999999996	SLC26A2,TCOF1,CSF1R
postnatal growth retardation,decreased cell proliferation	MP:0001732,MP:0000352	3	82	74	61686	30.49736321687541	0.00013709	0.000461537	SLC26A2,PDGFRB,KITLG
premature death,decreased body size,decreased survivor rate	MP:0002083,MP:0001265,MP:0008770	3	82	76	61686	29.694801026957638	0.00014838700000000001	0.000483453	PCLO,KITLG,NR3C1
Pathways in cancer,MAPK cascade	hsa05200,GO:0000165	3	82	82	61686	27.522010707911956	0.00018585799999999998	0.000586616	PDGFRB,CAMK2A,KITLG
abnormal spatial learning	MP:0001463	4	82	212	61686	14.193741371375978	0.000192279	0.000588491	CAMK2A,DCDC2,SLC6A7,RORA
no abnormal phenotype detected,decreased body size	MP:0002169,MP:0001265	5	82	400	61686	9.403353658536584	0.00020254	0.000601664	PCLO,B3GLCT,PDGFRB,CSF1R,NR3C1
postnatal growth retardation	MP:0001732	7	82	943	61686	5.584176085663296	0.000268381	0.00077447	SLC26A2,PDGFRB,TMTC3,STRA6,CSF1R,XPA,KITLG
neuron degeneration	MP:0003224	3	82	97	61686	23.266029670605985	0.000305019	0.0008557489999999999	MSR1,CSF1R,XPA
premature death,decreased body weight,decreased survivor rate	MP:0002083,MP:0001262,MP:0008770	3	82	98	61686	23.02862120457939	0.000314351	0.000858093	CAMK2A,KITLG,NR3C1
premature death,decreased body weight,Pathways in cancer	MP:0002083,MP:0001262,hsa05200	3	82	100	61686	22.568048780487803	0.000333562	0.000886572	CAMK2A,CSF1R,KITLG
rib fusion	MP:0000154	3	82	101	61686	22.344602752958224	0.00034344400000000004	0.000889433	PDGFRB,TCOF1,CDX1
cleft palate	MP:0000111	4	82	251	61686	11.988339325624333	0.000364911	0.000898928	B3GLCT,PDGFRB,FOXE1,TCOF1
signal transduction,negative regulation of apoptotic process	GO:0007165,GO:0043066	3	82	103	61686	21.91072697134738	0.000363771	0.000918522	PDGFRB,ARHGAP10,KITLG
angiogenesis	GO:0001525	4	82	259	61686	11.618043130238254	0.0004107	0.000987636	SEMA3E,ANXA2,SHB,RORA
regulation of transcription, DNA-templated,regulation of transcription by RNA polymerase II,postnatal lethality, complete penetrance	GO:0006355,GO:0006357,MP:0011085	3	82	116	61686	19.45521446593776	0.000514913	0.00120945	FOXE1,NR3C1,RORA
abnormal retinal outer nuclear layer morphology	MP:0003731	3	82	122	61686	18.4984006397441	0.000596363	0.00136892	STRA6,YIPF5,XPA
signal transduction,decreased body weight	GO:0007165,MP:0001262	4	82	295	61686	10.20024803637867	0.000668588	0.00146799	NMUR2,CSF1R,KITLG,NR3C1
MAPK signaling pathway	hsa04010	4	82	294	61686	10.23494275759084	0.000660184	0.00148175	PDGFRB,CSF1R,KITLG,CACNA2D1
decreased length of long bones	MP:0004686	3	82	131	61686	17.227518153044127	0.000733258	0.00157572	SLC26A2,B3GLCT,CSF1R
no abnormal phenotype detected,enlarged heart	MP:0002169,MP:0000274	3	82	140	61686	16.120034843205573	0.0008886769999999999	0.00186992	PDGFRB,EXOSC3,NR3C1
postnatal lethality, complete penetrance,postnatal lethality, incomplete penetrance,decreased body size	MP:0011085,MP:0011086,MP:0001265	3	82	144	61686	15.672256097560975	0.000963943	0.0019868999999999998	PDGFRB,KITLG,RORA
calcium ion transport	GO:0006816	3	82	146	61686	15.457567657868358	0.00100304	0.00202615	NMUR2,CAMK2A,CACNA2D1
premature death,decreased body size	MP:0002083,MP:0001265	5	82	583	61686	6.451700623352718	0.00111169	0.00220158	PCLO,CSF1R,XPA,KITLG,NR3C1
abnormal CNS synaptic transmission	MP:0002206	3	82	160	61686	14.105030487804878	0.00130501	0.00253473	PCLO,CAMK2A,CACNA2D1
abnormal cell physiology	MP:0005621	4	82	367	61686	8.199109457034625	0.00149606	0.00279818	SLC26A2,HSPH1,XPA,ZC3HAV1
protein glycosylation	GO:0006486	3	82	167	61686	13.513801664962756	0.0014752	0.00281123	B3GLCT,TMTC3,TUSC3
anemia	MP:0001577	4	82	374	61686	8.045650189122211	0.00160273	0.0029432	PDGFRB,TMOD1,XPA,KITLG
signal transduction	GO:0007165	8	82	1672	61686	3.599369821449411	0.00173188	0.00312356	PDGFRB,ARHGAP10,NMUR2,GNA14,CSF1R,KITLG,NR3C1,SHB
abnormal retina morphology	MP:0001325	4	82	390	61686	7.715572232645403	0.00186625	0.00330687	STRA6,SEMA3E,TUSC3,XPA
cell differentiation	GO:0030154	6	82	981	61686	4.601029313045424	0.00200124	0.00348493	TDRD7,HEMGN,FOXE1,SEMA3E,CDX1,SHB
methylation	GO:0032259	3	82	192	61686	11.75419207317073	0.00219428	0.00375631	TRMO,N6AMT1,TRMT10B
abnormal cranium morphology	MP:0000438	3	82	199	61686	11.340728030395882	0.00242827	0.00408759	STRA6,TCOF1,XPA
premature death,decreased body weight	MP:0002083,MP:0001262	5	82	712	61686	5.282782954234037	0.00265326	0.0043931000000000005	CAMK2A,CSF1R,XPA,KITLG,NR3C1
respiratory failure	MP:0001953	3	82	207	61686	10.902439024390244	0.00271394	0.004421100000000001	TMTC3,TCOF1,NR3C1
open neural tube	MP:0000929	3	82	211	61686	10.695757715870997	0.00286421	0.00459184	PDGFRB,TCOF1,SHB
decreased body weight	MP:0001262	8	82	1888	61686	3.187577511368334	0.00364503	0.00575231	STRA6,NMUR2,CAMK2A,CSF1R,XPA,KITLG,ANXA2,NR3C1
decreased anxiety-related response	MP:0001364	3	82	233	61686	9.68585784570292	0.00378214	0.00587687	CAMK2A,DCAF10,NR3C1
Calcium signaling pathway	hsa04020	3	82	237	61686	9.522383451682618	0.00396608	0.0060693000000000006	PDGFRB,CAMK2A,GNA14
carbohydrate metabolic process	GO:0005975	3	82	239	61686	9.442698234513726	0.00406006	0.00612038	B3GLCT,ALDH1B1,PPP1R3D
premature death,postnatal growth retardation	MP:0002083,MP:0001732	4	82	489	61686	6.153523866527009	0.00419163	0.0062258	SLC26A2,CSF1R,XPA,KITLG
increased thigmotaxis	MP:0002797	3	82	246	61686	9.174003569303986	0.00439962	0.00634803	CAMK2A,XPA,CACNA2D1
premature death,no abnormal phenotype detected,decreased body size	MP:0002083,MP:0002169,MP:0001265	3	82	245	61686	9.211448481831756	0.00435009	0.00636753	PCLO,CSF1R,NR3C1
increased grip strength	MP:0010052	3	82	256	61686	8.81564405487805	0.00491383	0.00699009	ALDH1B1,ARHGAP10,HMGXB3
positive regulation of cell migration	GO:0030335	3	82	258	61686	8.747305728871241	0.00502083	0.0070431	PDGFRB,SEMA3E,CSF1R
Pathways in cancer	hsa05200	4	82	523	61686	5.753485986102691	0.00530633	0.00734163	PDGFRB,CAMK2A,CSF1R,KITLG
cyanosis	MP:0001575	3	82	278	61686	8.11800315844885	0.006168600000000001	0.00841931	PDGFRB,TMTC3,NR3C1
premature death	MP:0002083	7	82	1650	61686	3.191441241685144	0.00644412	0.00856389	PCLO,SLC26A2,CAMK2A,CSF1R,XPA,KITLG,NR3C1
decreased body length	MP:0001258	4	82	553	61686	5.441361972390068	0.00644165	0.00867475	NCBP1,ARHGAP10,STRA6,NR3C1
hyperactivity	MP:0001399	5	82	927	61686	4.057542031730997	0.00798993	0.0104803	NRSN1,CAMK2A,DCAF10,XPA,TRMT10B
no abnormal phenotype detected	MP:0002169	8	82	2166	61686	2.778460914803054	0.00815749	0.010562899999999998	PCLO,B3GLCT,PDGFRB,CSF1R,EXOSC3,CDX1,NR3C1,HMGXB3
decreased exploration in new environment	MP:0001417	3	82	316	61686	7.141787588761963	0.00875126	0.0111883	CAMK2A,SLC6A7,CACNA2D1
postnatal growth retardation,postnatal lethality, incomplete penetrance	MP:0001732,MP:0011086	3	82	330	61686	6.83880266075388	0.00983977	0.0124227	PDGFRB,TMTC3,KITLG
decreased startle reflex	MP:0001489	3	82	354	61686	6.375155022736667	0.011881999999999998	0.014815799999999999	CDH4,RORA,CACNA2D1
abnormal behavior	MP:0004924	3	82	385	61686	5.861830852074754	0.014855200000000002	0.0182972	NRSN1,TRMO,DCAF10
increased total body fat amount	MP:0010024	3	82	407	61686	5.544975130340984	0.017197999999999998	0.0209277	NCBP1,NANS,NMUR2
regulation of transcription, DNA-templated,regulation of transcription by RNA polymerase II	GO:0006355,GO:0006357	4	82	744	61686	4.044453186467349	0.017515	0.0210597	FOXE1,CDX1,NR3C1,RORA
decreased lean body mass	MP:0003961	3	82	432	61686	5.224085365853658	0.020097200000000003	0.023602500000000002	NANS,STRA6,NMUR2
regulation of transcription, DNA-templated,regulation of transcription by RNA polymerase II,positive regulation of transcription by RNA polymerase II	GO:0006355,GO:0006357,GO:0045944	3	82	431	61686	5.236206213570256	0.019976400000000002	0.0237366	CDX1,NR3C1,RORA
prenatal lethality, complete penetrance	MP:0011091	3	82	450	61686	5.015121951219512	0.0223414	0.025936599999999997	KATNA1,KITLG,SHB
multicellular organism development	GO:0007275	3	82	466	61686	4.84292892285146	0.024446700000000002	0.0280582	HEMGN,PDGFRB,CSF1R
decreased bone mineral content	MP:0010124	3	82	473	61686	4.771257670293404	0.0254005	0.028825299999999998	NCBP1,SLC6A7,KITLG
regulation of transcription by RNA polymerase II	GO:0006357	5	82	1263	61686	2.9781009211517295	0.0267268	0.029993400000000003	FOXE1,HDGFL1,CDX1,NR3C1,RORA
small testis	MP:0001147	3	82	501	61686	4.504600554987586	0.0294139	0.0326462	TDRD7,PDGFRB,HDGFL1
postnatal lethality, incomplete penetrance	MP:0011086	4	82	881	61686	3.415520057584231	0.0301291	0.0330766	PDGFRB,TMTC3,KITLG,RORA
preweaning lethality, complete penetrance	MP:0011100	6	82	1778	61686	2.5385881642843424	0.031209800000000003	0.0338945	SLC26A2,PDGFRB,NCBP1,HDGFL1,NANS,YIPF5
nervous system development	GO:0007399	3	82	544	61686	4.1485383787661405	0.036192199999999994	0.0388874	NRSN1,SEMA3E,DCDC2
signal transduction,G protein-coupled receptor signaling pathway	GO:0007165,GO:0007186	3	82	576	61686	3.918064024390244	0.0417139	0.0443485	PDGFRB,NMUR2,GNA14

## Sheet: sheet 6
Sheet 6: Co-annotation (GOBP, KEGG, MGI) enrichment among genes from the ‘LWS’, ‘conv(LWS)’ and ‘conv’ categories.
Description (min 3)	annotation_id	genes_found	input_size	term_genes	genes_universe	relative_enrichment	pval	pval_adj	genes
signal transduction,regulation of transcription, DNA-templated,decreased body weight,postnatal growth retardation,decreased body size,positive regulation of protein kinase B signaling	GO:0007165,GO:0006355,MP:0001262,MP:0001732,MP:0001265,GO:0051897	3	90	3	61686	685.4	3.00315e-09	5.61588e-07	INS,GATA3,IGF2
decreased body weight	MP:0001262	16	90	1888	61686	5.808474576271187	1.4116e-08	6.59922e-07	RELN,EPG5,INS,TRIB2,GATA3,NRCAM,TH,LPIN1,SLC2A2,IGF2,TNNT3,PICALM,TNIK,PNPLA8,SLC26A5,PLCG1
decreased body weight,postnatal lethality, complete penetrance,hypoactivity,Prolactin signaling pathway	MP:0001262,MP:0011085,MP:0001402,hsa04917	3	90	4	61686	514.0500000000001	1.19999e-08	7.47992e-07	INS,TH,SLC2A2
decreased body weight,postnatal growth retardation,axon guidance,neuron migration	MP:0001262,MP:0001732,GO:0007411,GO:0001764	3	90	4	61686	514.0500000000001	1.19999e-08	7.47992e-07	RELN,GATA3,NRCAM
decreased body weight,postnatal lethality, complete penetrance,carbohydrate metabolic process	MP:0001262,MP:0011085,GO:0005975	3	90	5	61686	411.24	2.9968e-08	9.34001e-07	INS,SLC2A2,IGF2
premature death,decreased body weight,postnatal growth retardation,tremors,postnatal lethality, incomplete penetrance,abnormal gait,abnormal sexual interaction	MP:0002083,MP:0001262,MP:0001732,MP:0000745,MP:0011086,MP:0001406,MP:0002566	3	90	5	61686	411.24	2.9968e-08	9.34001e-07	RELN,NRCAM,LPIN1
signal transduction,decreased body weight,embryonic growth retardation,decreased body size,Ras signaling pathway	GO:0007165,MP:0001262,MP:0003984,MP:0001265,hsa04014	3	90	6	61686	342.7	5.987250000000001e-08	1.24402e-06	INS,IGF2,PLCG1
premature death,decreased body weight,tremors,limb grasping,impaired coordination,decreased prepulse inhibition	MP:0002083,MP:0001262,MP:0000745,MP:0001513,MP:0001405,MP:0009142	3	90	6	61686	342.7	5.987250000000001e-08	1.24402e-06	EPG5,TRIB2,NRCAM
premature death,decreased body weight,postnatal growth retardation,tremors,abnormal gait,limb grasping,hindlimb paralysis	MP:0002083,MP:0001262,MP:0001732,MP:0000745,MP:0001406,MP:0001513,MP:0000755	3	90	6	61686	342.7	5.987250000000001e-08	1.24402e-06	EPG5,NRCAM,LPIN1
signal transduction,in utero embryonic development,decreased body weight,decreased body size	GO:0007165,GO:0001701,MP:0001262,MP:0001265	3	90	7	61686	293.74285714285713	1.0466599999999999e-07	1.95726e-06	GATA3,IGF2,PLCG1
decreased body weight,postnatal growth retardation	MP:0001262,MP:0001732	9	90	571	61686	10.803152364273206	1.70177e-07	2.893e-06	RELN,EPG5,INS,GATA3,NRCAM,LPIN1,IGF2,TNNT3,PICALM
signal transduction,decreased body weight,decreased body size,alopecia	GO:0007165,MP:0001262,MP:0001265,MP:0000414	3	90	10	61686	205.62	3.57718e-07	5.14563e-06	INS,GATA3,PLCG1
positive regulation of transcription by RNA polymerase II,skeletal system development,abnormal skeleton development,abnormal cartilage development	GO:0045944,GO:0001501,MP:0002113,MP:0000164	3	90	10	61686	205.62	3.57718e-07	5.14563e-06	PTH,IGF2,BMPR1B
decreased body weight,decreased body size	MP:0001262,MP:0001265	9	90	672	61686	9.179464285714287	6.602600000000001e-07	8.23124e-06	RELN,INS,GATA3,TH,LPIN1,IGF2,TNNT3,PICALM,PLCG1
decreased body weight,postnatal growth retardation,decreased body size	MP:0001262,MP:0001732,MP:0001265	7	90	334	61686	14.364670658682636	6.51327e-07	8.699860000000002e-06	RELN,INS,GATA3,LPIN1,IGF2,TNNT3,PICALM
premature death,decreased body weight,tremors,impaired coordination,abnormal hippocampus morphology	MP:0002083,MP:0001262,MP:0000745,MP:0001405,MP:0000807	3	90	13	61686	158.16923076923075	8.498600000000001e-07	9.932730000000001e-06	RELN,EPG5,TRIB2
premature death,decreased body weight,postnatal growth retardation,tremors,abnormal gait	MP:0002083,MP:0001262,MP:0001732,MP:0000745,MP:0001406	4	90	50	61686	54.832	9.26714e-07	1.01938e-05	RELN,EPG5,NRCAM,LPIN1
decreased body weight,postnatal growth retardation,abnormal gait	MP:0001262,MP:0001732,MP:0001406	5	90	121	61686	28.322314049586772	1.02766e-06	1.06762e-05	RELN,EPG5,NRCAM,LPIN1,IGF2
premature death,decreased body weight,postnatal lethality,abnormal gait,impaired coordination	MP:0002083,MP:0001262,MP:0002082,MP:0001406,MP:0001405	3	90	15	61686	137.07999999999998	1.3491899999999999e-06	1.09695e-05	RELN,NRCAM,TH
positive regulation of glycogen biosynthetic process	GO:0045725	3	90	15	61686	137.07999999999998	1.3491899999999999e-06	1.09695e-05	INS,PTH,IGF2
decreased osteoblast cell number	MP:0004989	4	90	54	61686	50.77037037037037	1.26692e-06	1.12816e-05	SIGLEC15,PTH,IGF2,TNNI2
decreased body weight,axon guidance	MP:0001262,GO:0007411	4	90	53	61686	51.72830188679246	1.1743799999999998e-06	1.15584e-05	RELN,GATA3,NRCAM,PLCG1
postnatal growth retardation	MP:0001732	10	90	943	61686	7.2682926829268295	1.2623e-06	1.18025e-05	MAGI2,RELN,EPG5,INS,GATA3,NRCAM,LPIN1,IGF2,TNNT3,PICALM
premature death,decreased body weight,tremors,limb grasping	MP:0002083,MP:0001262,MP:0000745,MP:0001513	4	90	60	61686	45.693333333333335	1.94047e-06	1.45147e-05	EPG5,TRIB2,NRCAM,LPIN1
decreased body size	MP:0001265	11	90	1230	61686	6.12959349593496	1.8736099999999998e-06	1.45986e-05	RELN,INS,GATA3,TH,LPIN1,SFRP4,IGF2,TNNI2,TNNT3,PICALM,PLCG1
premature death,decreased body weight,tremors	MP:0002083,MP:0001262,MP:0000745	5	90	145	61686	23.63448275862069	2.5055e-06	1.73529e-05	RELN,EPG5,TRIB2,NRCAM,LPIN1
decreased body weight,abnormal gait	MP:0001262,MP:0001406	6	90	261	61686	15.756321839080458	2.5046e-06	1.80138e-05	RELN,EPG5,NRCAM,TH,LPIN1,IGF2
signal transduction,postnatal growth retardation,postnatal lethality, complete penetrance,PI3K-Akt signaling pathway	GO:0007165,MP:0001732,MP:0011085,hsa04151	3	90	20	61686	102.81	3.3625699999999994e-06	2.24571e-05	MAGI2,INS,IGF2
premature death,decreased body weight,postnatal lethality,hypoactivity,decreased body size	MP:0002083,MP:0001262,MP:0002082,MP:0001402,MP:0001265	3	90	21	61686	97.91428571428573	3.91885e-06	2.52698e-05	RELN,INS,TH
premature death,decreased body weight,impaired coordination	MP:0002083,MP:0001262,MP:0001405	5	90	164	61686	20.896341463414632	4.57466e-06	2.8515399999999998e-05	RELN,EPG5,TRIB2,NRCAM,TH
postnatal growth retardation,PI3K-Akt signaling pathway	MP:0001732,hsa04151	4	90	76	61686	36.07368421052632	5.01525e-06	3.02533e-05	MAGI2,RELN,INS,IGF2
no abnormal phenotype detected,positive regulation of cell differentiation	MP:0002169,GO:0045597	3	90	24	61686	85.675	5.9448400000000005e-06	3.36874e-05	INS,GATA3,BMPR1B
premature death,decreased body weight,abnormal gait	MP:0002083,MP:0001262,MP:0001406	5	90	172	61686	19.924418604651162	5.76842e-06	3.37092e-05	RELN,EPG5,NRCAM,TH,LPIN1
premature death,decreased body weight,tremors,impaired coordination	MP:0002083,MP:0001262,MP:0000745,MP:0001405	4	90	81	61686	33.84691358024691	6.46759e-06	3.55718e-05	RELN,EPG5,TRIB2,NRCAM
signal transduction,decreased birth weight	GO:0007165,MP:0009674	3	90	25	61686	82.24799999999999	6.74836e-06	3.60555e-05	INS,PKP1,IGF2
decreased body weight,decreased body size,axon guidance	MP:0001262,MP:0001265,GO:0007411	3	90	26	61686	79.08461538461538	7.62052e-06	3.95844e-05	RELN,GATA3,PLCG1
decreased body weight,embryonic growth retardation,decreased body size	MP:0001262,MP:0003984,MP:0001265	4	90	85	61686	32.25411764705883	7.836139999999999e-06	3.9604299999999996e-05	INS,LPIN1,IGF2,PLCG1
premature death,decreased body weight,abnormal gait,decreased body size,abnormal motor coordination/balance	MP:0002083,MP:0001262,MP:0001406,MP:0001265,MP:0001516	3	90	27	61686	76.15555555555555	8.56403e-06	4.2143999999999995e-05	RELN,TH,LPIN1
premature death,decreased body weight,abnormal gait,impaired coordination	MP:0002083,MP:0001262,MP:0001406,MP:0001405	4	90	90	61686	30.462222222222223	9.834e-06	4.71528e-05	RELN,EPG5,NRCAM,TH
signal transduction,Th1 and Th2 cell differentiation	GO:0007165,hsa04658	3	90	29	61686	70.90344827586206	1.0675899999999999e-05	4.99096e-05	GATA3,IL12A,PLCG1
premature death,decreased body weight,postnatal lethality	MP:0002083,MP:0001262,MP:0002082	4	90	94	61686	29.165957446808513	1.1684300000000001e-05	5.3291800000000004e-05	RELN,INS,NRCAM,TH
decreased body weight,impaired glucose tolerance,decreased insulin secretion,abnormal glucose homeostasis	MP:0001262,MP:0005293,MP:0003059,MP:0002078	3	90	31	61686	66.32903225806452	1.31053e-05	5.83497e-05	INS,LPIN1,SLC2A2
decreased body weight,decreased body size,decreased CD4-positive, alpha beta T cell number,decreased CD8-positive, alpha-beta T cell number	MP:0001262,MP:0001265,MP:0008075,MP:0008079	3	90	32	61686	64.25625000000001	1.44457e-05	6.28221e-05	GATA3,PICALM,PLCG1
signal transduction,neonatal lethality, complete penetrance	GO:0007165,MP:0011087	4	90	100	61686	27.416	1.49244e-05	6.34287e-05	MAGI2,PKP1,GATA3,IGF2
abnormal gait	MP:0001406	7	90	546	61686	8.787179487179488	1.62337e-05	6.458930000000001e-05	RELN,EPG5,PSMC2,NRCAM,TH,LPIN1,IGF2
lipid metabolic process,lipid catabolic process	GO:0006629,GO:0016042	4	90	102	61686	26.87843137254902	1.61382e-05	6.56051e-05	PLD1,PNPLA8,PLCG1,NAPEPLD
premature death,decreased body weight,postnatal growth retardation,tremors,abnormal gait,impaired coordination	MP:0002083,MP:0001262,MP:0001732,MP:0000745,MP:0001406,MP:0001405	3	90	33	61686	62.309090909090905	1.58735e-05	6.596319999999999e-05	RELN,EPG5,NRCAM
signal transduction,postnatal growth retardation,neonatal lethality, complete penetrance	GO:0007165,MP:0001732,MP:0011087	3	90	34	61686	60.476470588235294	1.73913e-05	6.775350000000001e-05	MAGI2,GATA3,IGF2
decreased body weight,fatty acid metabolic process	MP:0001262,GO:0006631	3	90	36	61686	57.11666666666667	2.07071e-05	7.902520000000001e-05	TH,LPIN1,PNPLA8
osteoblast differentiation	GO:0001649	4	90	110	61686	24.923636363636366	2.173e-05	8.12702e-05	PSMC2,IGF2,BMPR1B,LRRC17
decreased body weight,postnatal growth retardation,decreased body size,PI3K-Akt signaling pathway	MP:0001262,MP:0001732,MP:0001265,hsa04151	3	90	39	61686	52.723076923076924	2.6420700000000003e-05	9.68759e-05	RELN,INS,IGF2
Pathways in cancer,cell migration	hsa05200,GO:0016477	3	90	40	61686	51.405	2.8532800000000002e-05	0.00010260799999999999	IL12A,LAMB4,PLCG1
signal transduction,decreased body weight,decreased body size	GO:0007165,MP:0001262,MP:0001265	4	90	119	61686	23.038655462184874	2.9591e-05	0.000104406	INS,GATA3,IGF2,PLCG1
premature death,decreased body weight,postnatal growth retardation,impaired glucose tolerance	MP:0002083,MP:0001262,MP:0001732,MP:0005293	3	90	41	61686	50.15121951219512	3.07529e-05	0.000106496	EPG5,INS,LPIN1
decreased body weight,decreased body size,neonatal lethality, complete penetrance	MP:0001262,MP:0001265,MP:0011087	4	90	122	61686	22.472131147540985	3.26221e-05	0.000110915	GATA3,TH,IGF2,TNNT3
premature death,decreased body weight,abnormal gait,impaired coordination,abnormal motor capabilities/coordination/movement	MP:0002083,MP:0001262,MP:0001406,MP:0001405,MP:0002066	3	90	44	61686	46.731818181818184	3.8086599999999995e-05	0.00012718200000000002	RELN,EPG5,TH
hypoactivity	MP:0001402	8	90	859	61686	6.383236321303842	3.882e-05	0.000127357	RELN,INS,TH,SLC2A2,PTPN12,TNNI2,EPDR1,PSTPIP2
decreased body weight,postnatal growth retardation,embryonic growth retardation,decreased body size	MP:0001262,MP:0001732,MP:0003984,MP:0001265	3	90	46	61686	44.7	4.3561899999999994e-05	0.00014045	INS,LPIN1,IGF2
hypoactivity,preweaning lethality, complete penetrance	MP:0001402,MP:0011100	4	90	133	61686	20.61353383458647	4.5705600000000005e-05	0.000142449	TH,SLC2A2,PTPN12,TNNI2
response to drug,response to ethanol	GO:0042493,GO:0045471	3	90	47	61686	43.748936170212765	4.6483e-05	0.000142497	PTH,GATA3,TH
cell migration	GO:0016477	5	90	264	61686	12.981060606060606	4.5148900000000004e-05	0.000143099	RELN,IL12A,PSTPIP2,LAMB4,PLCG1
postnatal growth retardation,neonatal lethality, complete penetrance	MP:0001732,MP:0011087	4	90	139	61686	19.723741007194246	5.42735e-05	0.000163696	MAGI2,GATA3,IGF2,TNNT3
decreased birth weight	MP:0009674	4	90	140	61686	19.582857142857144	5.58078e-05	0.00016565200000000002	INS,PKP1,IGF2,TNNI2
premature death,decreased body weight,postnatal growth retardation,postnatal lethality	MP:0002083,MP:0001262,MP:0001732,MP:0002082	3	90	52	61686	39.54230769230769	6.301979999999999e-05	0.000170793	RELN,INS,NRCAM
decreased body size,decreased birth weight	MP:0001265,MP:0009674	3	90	52	61686	39.54230769230769	6.301979999999999e-05	0.000170793	INS,IGF2,TNNI2
premature death,decreased body weight,postnatal lethality, complete penetrance,postnatal lethality	MP:0002083,MP:0001262,MP:0011085,MP:0002082	3	90	52	61686	39.54230769230769	6.301979999999999e-05	0.000170793	INS,NRCAM,TH
lipid metabolic process,abnormal enzyme/coenzyme activity	GO:0006629,MP:0005584	3	90	51	61686	40.31764705882353	5.94468e-05	0.00017369599999999998	LPIN1,PLD1,NAPEPLD
decreased body weight,abnormal gait,decreased body size	MP:0001262,MP:0001406,MP:0001265	4	90	146	61686	18.778082191780822	6.56866e-05	0.000175477	RELN,TH,LPIN1,IGF2
signal transduction,postnatal growth retardation	GO:0007165,MP:0001732	4	90	144	61686	19.03888888888889	6.22628e-05	0.000176411	MAGI2,INS,GATA3,IGF2
postnatal lethality	MP:0002082	5	90	282	61686	12.152482269503546	6.165970000000001e-05	0.00017739	RELN,INS,NRCAM,TH,SCHIP1
premature death,postnatal growth retardation,PI3K-Akt signaling pathway	MP:0002083,MP:0001732,hsa04151	3	90	54	61686	38.077777777777776	7.05813e-05	0.000185897	MAGI2,RELN,INS
response to drug	GO:0042493	5	90	298	61686	11.5	7.993449999999999e-05	0.000207608	PTH,GATA3,TH,TOP1,SLC26A5
premature death,decreased body weight	MP:0002083,MP:0001262	7	90	712	61686	6.738483146067416	8.644200000000001e-05	0.000218441	RELN,EPG5,INS,TRIB2,NRCAM,TH,LPIN1
premature death,postnatal growth retardation	MP:0002083,MP:0001732	6	90	489	61686	8.409815950920246	8.53785e-05	0.000218709	MAGI2,RELN,EPG5,INS,NRCAM,LPIN1
DNA replication	GO:0006260	4	90	158	61686	17.351898734177215	8.91834e-05	0.00022236400000000001	ORC5,DNAJC2,LPIN1,TOP1
neonatal lethality, complete penetrance,weight loss	MP:0011087,MP:0001263	3	90	59	61686	34.85084745762712	9.20197e-05	0.00022347599999999999	PKP1,GATA3,TH
Phospholipase D signaling pathway,Ras signaling pathway	hsa04072,hsa04014	3	90	59	61686	34.85084745762712	9.20197e-05	0.00022347599999999999	INS,PLD1,PLCG1
increased retinal apoptosis	MP:0030005	3	90	63	61686	32.63809523809523	0.00011193200000000001	0.000261642	EPG5,INS,BMPR1B
decreased body weight,postnatal growth retardation,decreased body size,neonatal lethality, complete penetrance	MP:0001262,MP:0001732,MP:0001265,MP:0011087	3	90	63	61686	32.63809523809523	0.00011193200000000001	0.000261642	GATA3,IGF2,TNNT3
no abnormal phenotype detected,signal transduction,postnatal growth retardation	MP:0002169,GO:0007165,MP:0001732	3	90	63	61686	32.63809523809523	0.00011193200000000001	0.000261642	MAGI2,INS,GATA3
decreased body weight,impaired glucose tolerance	MP:0001262,MP:0005293	4	90	170	61686	16.127058823529413	0.00011826299999999999	0.000273026	EPG5,INS,LPIN1,SLC2A2
decreased body weight,postnatal lethality, complete penetrance	MP:0001262,MP:0011085	5	90	327	61686	10.480122324159021	0.0001234	0.000278022	INS,NRCAM,TH,SLC2A2,IGF2
decreased body weight,decreased body size,Metabolic pathways	MP:0001262,MP:0001265,hsa01100	3	90	65	61686	31.633846153846154	0.00012286	0.000280181	TH,LPIN1,PLCG1
premature death,decreased body weight,postnatal growth retardation	MP:0002083,MP:0001262,MP:0001732	5	90	330	61686	10.384848484848485	0.00012876	0.000286645	RELN,EPG5,INS,NRCAM,LPIN1
premature death	MP:0002083	10	90	1650	61686	4.153939393939393	0.000149931	0.00032984800000000004	MAGI2,RELN,EPG5,INS,TRIB2,NRCAM,TH,LPIN1,SFRP4,LRRC17
PI3K-Akt signaling pathway	hsa04151	5	90	343	61686	9.991253644314869	0.000154079	0.000335032	MAGI2,RELN,INS,IGF2,LAMB4
positive regulation of transcription by RNA polymerase II,decreased body weight,postnatal growth retardation,decreased body size	GO:0045944,MP:0001262,MP:0001732,MP:0001265	3	90	80	61686	25.7025	0.00022746900000000003	0.000488927	GATA3,LPIN1,IGF2
decreased body weight,postnatal growth retardation,abnormal gait,decreased body size	MP:0001262,MP:0001732,MP:0001406,MP:0001265	3	90	81	61686	25.385185185185186	0.00023596900000000002	0.000501434	RELN,LPIN1,IGF2
hypoactivity,decreased body size	MP:0001402,MP:0001265	4	90	209	61686	13.117703349282298	0.000260466	0.00054119	RELN,INS,TH,TNNI2
Coronavirus disease - COVID-19	hsa05171	4	90	209	61686	13.117703349282298	0.000260466	0.00054119	RPL22L1,IL12A,RPL35A,PLCG1
decreased body weight,response to drug	MP:0001262,GO:0042493	3	90	86	61686	23.909302325581393	0.000281554	0.000572289	GATA3,TH,SLC26A5
decreased body weight,postnatal lethality, complete penetrance,abnormal gait	MP:0001262,MP:0011085,MP:0001406	3	90	86	61686	23.909302325581393	0.000281554	0.000572289	NRCAM,TH,IGF2
decreased body weight,postnatal growth retardation,postnatal lethality, incomplete penetrance	MP:0001262,MP:0001732,MP:0011086	4	90	226	61686	12.130973451327435	0.00035024199999999996	0.000704251	RELN,NRCAM,LPIN1,PICALM
Ras signaling pathway	hsa04014	4	90	229	61686	11.972052401746726	0.000368118	0.000724611	INS,PLD1,IGF2,PLCG1
translation,Ribosome	GO:0006412,hsa03010	3	90	94	61686	21.874468085106383	0.00036568300000000006	0.0007274769999999999	RPL22L1,RPL35A,MRPL23
decreased body weight,lipid metabolic process	MP:0001262,GO:0006629	3	90	97	61686	21.197938144329896	0.00040096099999999997	0.0007810380000000001	LPIN1,PNPLA8,PLCG1
decreased body weight,embryonic lethality during organogenesis, complete penetrance,decreased body size	MP:0001262,MP:0011098,MP:0001265	3	90	100	61686	20.561999999999998	0.000438354	0.0008450739999999999	GATA3,LPIN1,PLCG1
slow postnatal weight gain	MP:0008489	4	90	241	61686	11.375933609958507	0.000446186	0.000851395	RELN,TRIB2,TNNI2,PNPLA8
Parathyroid hormone synthesis, secretion and action	hsa04928	3	90	106	61686	19.39811320754717	0.000519697	0.000981651	PTH,GATA3,PLD1
decreased body weight,increased lean body mass	MP:0001262,MP:0003960	3	90	110	61686	18.69272727272727	0.000578945	0.00108263	NRCAM,IGF2,TNIK
no abnormal phenotype detected,decreased body weight	MP:0002169,MP:0001262	5	90	461	61686	7.433839479392624	0.000595178	0.00110196	INS,TRIB2,GATA3,TH,TNIK
translation	GO:0006412	4	90	263	61686	10.424334600760456	0.0006188880000000001	0.00113463	RPL22L1,EIF5A2,RPL35A,MRPL23
signal transduction,Rap1 signaling pathway	GO:0007165,hsa04015	3	90	113	61686	18.196460176991152	0.0006261	0.00113671	MAGI2,INS,PLCG1
postnatal lethality, complete penetrance	MP:0011085	6	90	715	61686	5.751608391608391	0.000648291	0.00115458	MAGI2,INS,NRCAM,TH,SLC2A2,IGF2
positive regulation of gene expression,decreased body size	GO:0010628,MP:0001265	3	90	114	61686	18.03684210526316	0.000642346	0.00115499	INS,GATA3,SFRP4
abnormal embryo development,embryonic lethality during organogenesis, complete penetrance	MP:0001672,MP:0011098	3	90	116	61686	17.725862068965515	0.00067564	0.00119193	RPL22L1,GATA3,PTPN12
response to virus	GO:0009615	3	90	118	61686	17.42542372881356	0.000710015	0.00124087	CREBZF,GATA3,IL12A
signal transduction,positive regulation of gene expression	GO:0007165,GO:0010628	3	90	119	61686	17.278991596638654	0.000727612	0.00125985	INS,PKP1,GATA3
signal transduction	GO:0007165	9	90	1673	61686	3.6871488344291694	0.000765886	0.00131395	MAGI2,INS,LSP1,PKP1,GATA3,IL12A,IGF2,PLCG1,GPR141
postnatal growth retardation,postnatal lethality, complete penetrance	MP:0001732,MP:0011085	4	90	282	61686	9.721985815602837	0.0008022989999999999	0.00135162	MAGI2,INS,NRCAM,IGF2
hypoactivity,increased thigmotaxis	MP:0001402,MP:0002797	3	90	123	61686	16.71707317073171	0.0008007730000000001	0.00136131	TH,PTPN12,EPDR1
neonatal lethality, complete penetrance	MP:0011087	6	90	748	61686	5.497860962566844	0.000818772	0.00136706	MAGI2,PKP1,GATA3,TH,IGF2,TNNT3
decreased CD4-positive, alpha beta T cell number	MP:0008075	4	90	289	61686	9.48650519031142	0.000878612	0.00145399	GATA3,TMEM126A,PICALM,PLCG1
Pathways in cancer,Ras signaling pathway	hsa05200,hsa04014	3	90	128	61686	16.064062500000002	0.00089859	0.001474	PLD1,IGF2,PLCG1
decreased bone mineral density	MP:0000063	5	90	510	61686	6.719607843137254	0.000934765	0.00152001	INS,IGF2,TNIK,PSTPIP2,MRPL23
no abnormal phenotype detected,nervous system development	MP:0002169,GO:0007399	3	90	134	61686	15.344776119402983	0.00102558	0.00165331	MAGI2,GATA3,TNIK
Pathways in cancer	hsa05200	5	90	523	61686	6.552581261950286	0.0010451	0.00167037	IL12A,PLD1,IGF2,LAMB4,PLCG1
decreased body weight,slow postnatal weight gain	MP:0001262,MP:0008489	3	90	138	61686	14.9	0.00111623	0.00176894	RELN,TRIB2,PNPLA8
premature death,postnatal lethality, complete penetrance	MP:0002083,MP:0011085	4	90	311	61686	8.815434083601287	0.0011517	0.00180981	MAGI2,INS,NRCAM,TH
decreased body weight,hypoactivity	MP:0001262,MP:0001402	4	90	312	61686	8.787179487179488	0.00116537	0.00181603	RELN,INS,TH,SLC2A2
short limbs	MP:0000547	3	90	141	61686	14.582978723404256	0.00118744	0.00183513	PTH,TNNT3,BMPR1B
no abnormal phenotype detected	MP:0002169	10	90	2166	61686	3.1643582640812555	0.00124365	0.00190625	MAGI2,INS,TRIB2,EIF5A2,GATA3,TH,PLD1,TNIK,BMPR1B,LRRC17
sensory perception of sound	GO:0007605	3	90	147	61686	13.987755102040815	0.00133829	0.00201823	TH,LHFPL3,SLC26A5
increased anxiety-related response,hypoactivity	MP:0001363,MP:0001402	3	90	147	61686	13.987755102040815	0.00133829	0.00201823	INS,PTPN12,EPDR1
premature death,no abnormal phenotype detected	MP:0002083,MP:0002169	5	90	561	61686	6.10873440285205	0.00142327	0.00212921	MAGI2,INS,TRIB2,TH,LRRC17
decreased body weight,postnatal growth retardation,postnatal lethality, incomplete penetrance,decreased body size	MP:0001262,MP:0001732,MP:0011086,MP:0001265	3	90	155	61686	13.265806451612901	0.00155744	0.00231144	RELN,LPIN1,PICALM
decreased grip strength	MP:0010053	5	90	578	61686	5.929065743944636	0.00162166	0.0023878	CREBZF,NRCAM,LPIN1,IL12A,PSTPIP2
proteolysis	GO:0006508	5	90	581	61686	5.898450946643717	0.00165868	0.00242323	RELN,PSMC2,NAALADL2,PMPCB,FGL2
abnormal bone mineralization	MP:0002896	3	90	160	61686	12.85125	0.00170516	0.00243408	PTH,SFRP4,TNNT3
no abnormal phenotype detected,protein phosphorylation	MP:0002169,GO:0006468	3	90	160	61686	12.85125	0.00170516	0.00243408	TRIB2,TNIK,BMPR1B
no abnormal phenotype detected,phosphorylation	MP:0002169,GO:0016310	3	90	161	61686	12.77142857142857	0.00173571	0.00244044	MAGI2,TNIK,BMPR1B
positive regulation of transcription, DNA-templated,decreased body size	GO:0045893,MP:0001265	3	90	161	61686	12.77142857142857	0.00173571	0.00244044	GATA3,TNNI2,PICALM
premature death,decreased body size	MP:0002083,MP:0001265	5	90	583	61686	5.878216123499143	0.0016837	0.00244072	RELN,INS,TH,LPIN1,SFRP4
animal organ morphogenesis	GO:0009887	3	90	163	61686	12.614723926380368	0.00179785	0.00250894	TH,IGF2,LAMB4
premature death,postnatal growth retardation,postnatal lethality, complete penetrance	MP:0002083,MP:0001732,MP:0011085	3	90	164	61686	12.53780487804878	0.00182943	0.0025340999999999996	MAGI2,INS,NRCAM
premature death,no abnormal phenotype detected,postnatal lethality, complete penetrance	MP:0002083,MP:0002169,MP:0011085	3	90	167	61686	12.3125748502994	0.00192625	0.00264859	MAGI2,INS,TH
lipid metabolic process	GO:0006629	5	90	603	61686	5.683250414593698	0.00194942	0.00266089	LPIN1,PLD1,PNPLA8,PLCG1,NAPEPLD
T cell receptor signaling pathway	GO:0050852	3	90	173	61686	11.885549132947977	0.00212933	0.0028853999999999998	PSMC2,GATA3,PLCG1
premature death,decreased body weight,decreased body size	MP:0002083,MP:0001262,MP:0001265	4	90	371	61686	7.389757412398922	0.00218989	0.00294611	RELN,INS,TH,LPIN1
postnatal lethality, complete penetrance,neonatal lethality, complete penetrance	MP:0011085,MP:0011087	3	90	176	61686	11.682954545454546	0.00223567	0.00298622	MAGI2,TH,IGF2
abnormal skeleton morphology	MP:0005508	3	90	180	61686	11.423333333333334	0.00238251	0.00315978	PTH,IGF2,SCHIP1
abnormal behavior	MP:0004924	4	90	385	61686	7.121038961038962	0.00250226	0.00329523	TRIB2,ZHX3,PTPN12,EPDR1
decreased body weight,decreased bone mineral density	MP:0001262,MP:0000063	3	90	188	61686	10.937234042553191	0.00269379	0.00349818	INS,IGF2,TNIK
decreased body weight,postnatal growth retardation,postnatal lethality, complete penetrance	MP:0001262,MP:0001732,MP:0011085	3	90	188	61686	10.937234042553191	0.00269379	0.00349818	INS,NRCAM,IGF2
decreased body weight,postnatal lethality, complete penetrance,decreased body size	MP:0001262,MP:0011085,MP:0001265	3	90	195	61686	10.544615384615383	0.00298581	0.00385067	INS,TH,IGF2
abnormal lipid homeostasis	MP:0002118	3	90	197	61686	10.43756345177665	0.00307268	0.00393556	LPIN1,SLC2A2,NAPEPLD
decreased body weight,decreased circulating insulin level	MP:0001262,MP:0002727	3	90	199	61686	10.332663316582915	0.00316109	0.00399408	INS,SLC2A2,TNIK
signal transduction,Pathways in cancer	GO:0007165,hsa05200	3	90	199	61686	10.332663316582915	0.00316109	0.00399408	IL12A,IGF2,PLCG1
increased circulating HDL cholesterol level	MP:0001556	3	90	209	61686	9.838277511961723	0.00362652	0.00455141	INS,LPIN1,IL12A
postnatal lethality, incomplete penetrance,decreased body size	MP:0011086,MP:0001265	4	90	429	61686	6.390675990675991	0.00368128	0.00458933	RELN,LPIN1,TNNI2,PICALM
Parkinson disease	hsa05012	3	90	221	61686	9.304072398190046	0.00423763	0.00524793	PSMC2,TH,PLCG1
no abnormal phenotype detected,decreased body weight,decreased body size	MP:0002169,MP:0001262,MP:0001265	3	90	223	61686	9.220627802690583	0.00434517	0.00534571	INS,GATA3,TH
premature death,decreased body weight,postnatal growth retardation,decreased body size	MP:0002083,MP:0001262,MP:0001732,MP:0001265	3	90	224	61686	9.179464285714285	0.00439956	0.00537724	RELN,INS,LPIN1
preweaning lethality, complete penetrance	MP:0011100	8	90	1778	61686	3.083914510686164	0.00450626	0.00547188	PSMC2,VPS13D,TH,SLC2A2,PMPCB,PTPN12,TNNI2,MRPL23
embryonic growth retardation	MP:0003984	5	90	759	61686	4.515151515151515	0.00518019	0.00624964	INS,LPIN1,PTPN12,IGF2,PLCG1
neutrophil degranulation	GO:0043312	4	90	480	61686	5.711666666666667	0.00546347	0.00650744	PSMC2,PKP1,PLD1,FGL2
increased lean body mass	MP:0003960	4	90	481	61686	5.6997920997921	0.00550324	0.00651333	NRCAM,ZHX3,IGF2,TNIK
regulation of transcription by RNA polymerase II,negative regulation of transcription, DNA-templated	GO:0006357,GO:0045892	3	90	242	61686	8.496694214876033	0.00544989	0.00653288	CREBZF,GATA3,ZHX3
decreased vertical activity	MP:0002757	3	90	250	61686	8.2248	0.00596089	0.00701061	TRIB2,NRCAM,PSTPIP2
positive regulation of gene expression	GO:0010628	4	90	509	61686	5.3862475442043225	0.00669702	0.00782714	INS,PKP1,GATA3,SFRP4
premature death,no abnormal phenotype detected,decreased body weight	MP:0002083,MP:0002169,MP:0001262	3	90	270	61686	7.615555555555556	0.00736072	0.00854941	INS,TRIB2,TH
increased leukocyte cell number	MP:0000218	3	90	282	61686	7.291489361702128	0.00828625	0.00950632	INS,PSTPIP2,LRRC17
vesicle-mediated transport	GO:0016192	3	90	282	61686	7.291489361702128	0.00828625	0.00950632	SYT8,SYTL2,PICALM
embryonic lethality during organogenesis, complete penetrance	MP:0011098	5	90	858	61686	3.9941724941724943	0.00856541	0.00976666	RPL22L1,GATA3,LPIN1,PTPN12,PLCG1
postnatal lethality, incomplete penetrance	MP:0011086	5	90	881	61686	3.889897843359818	0.00952969	0.010800299999999999	RELN,NRCAM,LPIN1,TNNI2,PICALM
no abnormal phenotype detected,neonatal lethality, complete penetrance	MP:0002169,MP:0011087	3	90	303	61686	6.786138613861386	0.0100642	0.0113373	MAGI2,GATA3,TH
negative regulation of gene expression	GO:0010629	3	90	306	61686	6.719607843137254	0.0103348	0.0115725	PTH,GATA3,PICALM
lipid metabolic process,Metabolic pathways	GO:0006629,hsa01100	3	90	313	61686	6.569329073482428	0.010982700000000001	0.0122248	LPIN1,PLD1,PLCG1
decreased exploration in new environment	MP:0001417	3	90	316	61686	6.506962025316455	0.011267399999999999	0.0124675	TRIB2,EPDR1,PSTPIP2
cell adhesion	GO:0007155	4	90	611	61686	4.4870703764320785	0.012462799999999998	0.013709	RELN,PKP1,NRCAM,LAMB4
transmembrane transport	GO:0055085	4	90	614	61686	4.465146579804561	0.0126684	0.013853799999999998	PSMC2,SLC7A14,SLC2A2,SLC26A5
decreased total body fat amount	MP:0010025	4	90	633	61686	4.331121642969984	0.0140216	0.015244399999999998	ZHX3,TNNI2,TNIK,PSTPIP2
female infertility	MP:0001926	3	90	377	61686	5.454111405835543	0.017988999999999998	0.019444799999999998	LPIN1,BMPR1B,SCHIP1
phosphorylation	GO:0016310	4	90	702	61686	3.9054131054131056	0.019694	0.0210445	MAGI2,TOP1,TNIK,BMPR1B
lethality throughout fetal growth and development, complete penetrance	MP:0011099	3	90	390	61686	5.272307692307692	0.0196543	0.021122799999999997	IGF2,PICALM,BMPR1B
positive regulation of transcription, DNA-templated	GO:0045893	4	90	721	61686	3.80249653259362	0.021471599999999997	0.0228136	DNAJC2,GATA3,TNNI2,PICALM
embryonic lethality during organogenesis, complete penetrance,embryonic growth retardation	MP:0011098,MP:0003984	3	90	405	61686	5.077037037037037	0.0216784	0.0229031	LPIN1,PTPN12,PLCG1
positive regulation of transcription by RNA polymerase II	GO:0045944	5	90	1117	61686	3.068039391226499	0.0240197	0.025234200000000002	PTH,GATA3,LPIN1,IGF2,BMPR1B
negative regulation of cell population proliferation	GO:0008285	3	90	449	61686	4.579510022271715	0.028250400000000002	0.029513	MAGI2,GATA3,SFRP4
hyperactivity	MP:0001399	4	90	927	61686	2.9574973031283713	0.047055	0.0488849	TMEM60,TH,ZHX3,TNIK
