# Supplementary material for: Whole-genome sequencing of cryopreserved resources from French Large White pigs at two distinct sampling times reveals strong signatures of convergent and divergent selection between the dam and sire lines
Source: Genet Sel Evol. 2023 Mar 2;55:13. doi: 10.1186/s12711-023-00789-z (PMC9979506; doi:10.1186/s12711-023-00789-z)
Supplement: Supplementary file 7 — Additional file 7. Candidate causal variants in each candidate region under selection. This archive contains three types of results. (i) Each file with suffix .annot corresponds to a different candidate region, whose genomic position can be read in the file name. It provides a list of candidate variants detected by the statistical approach in this region, together with their SnpEff annotation. (ii) The all strong.func file provides a list of candidate variants with a functional effect (according to SnpEff) selected by this approach for all regions, together with their annotation. The all weak.func file provides the same, but for variants that could only be detected by the functional approach. (iii) Each file with the suffix .png corresponds to a different candidate region, whose genomic position can be read in the file name. It provides a plot showing the values of the relevant statistic(s) in this region with additional details concerning the status of each variant: ‘invalid’ (i.e. with low call rate or allele frequency patterns inconsistent with the type of selection in the region), ‘valid’ (high call rate and consistent allele frequency patterns) or ‘candidate’ (those ‘valid’ variants with the highest value of the statistic, also listed in the .annot file). When functional candidate variants exist in a region, these are plotted in black, while all other variants are plotted in a color depending on the test represented. Finally, the rate of missing genotypes in sliding windows of 2 kb are represented by the black points on the negative part of the y axis, from 0 (no missing data) to − 1 (only missing data). Horizontal dashed lines at − 0.5 and − 1 help visualize the missing rates achieved at a given position. [file 12711_2023_789_MOESM7_ESM.xz › causal/all10_auto_chro1_253318090-253452613_strong.annot]

1	253418268	rs345865441	G	A	10692.7	.	AC=45;AF=0.625;AN=72;BaseQRankSum=2.12;ClippingRankSum=0;DB;DP=677;ExcessHet=0.0011;FS=0;InbreedingCoeff=0.572;MLEAC=45;MLEAF=0.625;MQ=60;MQRankSum=0;QD=23.66;ReadPosRankSum=0.534;SOR=0.681;ANN=A|intron_variant|MODIFIER|SNX30|ENSSSCG00000005471|transcript|ENSSSCT00000040538.1|protein_coding|1/8|c.51+5743G>A||||||
1	253418370	rs324017427	A	T	10834.5	.	AC=44;AF=0.611;AN=72;BaseQRankSum=0.63;ClippingRankSum=0;DB;DP=679;ExcessHet=0.0033;FS=3.505;InbreedingCoeff=0.5319;MLEAC=44;MLEAF=0.611;MQ=60;MQRankSum=0;QD=24.74;ReadPosRankSum=0.533;SOR=0.75;ANN=T|intron_variant|MODIFIER|SNX30|ENSSSCG00000005471|transcript|ENSSSCT00000040538.1|protein_coding|1/8|c.51+5845A>T||||||
1	253418385	rs706967749	T	C	12618.5	.	AC=44;AF=0.611;AN=72;BaseQRankSum=-2.39;ClippingRankSum=0;DB;DP=665;ExcessHet=0.0033;FS=4.552;InbreedingCoeff=0.5431;MLEAC=44;MLEAF=0.611;MQ=60;MQRankSum=0;QD=29.69;ReadPosRankSum=-0.374;SOR=0.859;ANN=C|intron_variant|MODIFIER|SNX30|ENSSSCG00000005471|transcript|ENSSSCT00000040538.1|protein_coding|1/8|c.51+5860T>C||||||
1	253419139	rs322932071	A	G	14491.4	.	AC=45;AF=0.625;AN=72;BaseQRankSum=-1.899;ClippingRankSum=0;DB;DP=596;ExcessHet=0.0011;FS=1.095;InbreedingCoeff=0.584;MLEAC=45;MLEAF=0.625;MQ=60;MQRankSum=0;QD=33.03;ReadPosRankSum=0.245;SOR=0.589;ANN=G|intron_variant|MODIFIER|SNX30|ENSSSCG00000005471|transcript|ENSSSCT00000040538.1|protein_coding|1/8|c.51+6614A>G||||||
1	253419141	rs342094994	A	G	14491.7	.	AC=45;AF=0.625;AN=72;BaseQRankSum=-0.453;ClippingRankSum=0;DB;DP=605;ExcessHet=0.0011;FS=0.514;InbreedingCoeff=0.5823;MLEAC=45;MLEAF=0.625;MQ=60;MQRankSum=0;QD=31.95;ReadPosRankSum=0.484;SOR=0.625;ANN=G|intron_variant|MODIFIER|SNX30|ENSSSCG00000005471|transcript|ENSSSCT00000040538.1|protein_coding|1/8|c.51+6616A>G||||||
1	253420134	rs333363999	C	T	13199.3	.	AC=45;AF=0.625;AN=72;BaseQRankSum=0.511;ClippingRankSum=0;DB;DP=529;ExcessHet=0.0011;FS=15.357;InbreedingCoeff=0.5786;MLEAC=45;MLEAF=0.625;MQ=53.17;MQRankSum=-1.502;QD=30.55;ReadPosRankSum=-0.848;SOR=1.033;ANN=T|intron_variant|MODIFIER|SNX30|ENSSSCG00000005471|transcript|ENSSSCT00000040538.1|protein_coding|1/8|c.51+7609C>T||||||
1	253420179	rs708039627	G	A	10932	.	AC=45;AF=0.625;AN=72;BaseQRankSum=2.35;ClippingRankSum=0;DB;DP=508;ExcessHet=0.0011;FS=16.813;InbreedingCoeff=0.5786;MLEAC=45;MLEAF=0.625;MQ=50.89;MQRankSum=-2.625;QD=31.96;ReadPosRankSum=0.62;SOR=1.257;ANN=A|intron_variant|MODIFIER|SNX30|ENSSSCG00000005471|transcript|ENSSSCT00000040538.1|protein_coding|1/8|c.51+7654G>A||||||
1	253433214	rs340719948	C	A	9618.49	.	AC=45;AF=0.625;AN=72;BaseQRankSum=1.13;ClippingRankSum=0;DB;DP=587;ExcessHet=0.0011;FS=0;InbreedingCoeff=0.5833;MLEAC=45;MLEAF=0.625;MQ=59.92;MQRankSum=0;QD=23.93;ReadPosRankSum=-0.105;SOR=0.703;ANN=A|intron_variant|MODIFIER|SNX30|ENSSSCG00000005471|transcript|ENSSSCT00000006017.3|protein_coding|1/9|c.156+4282C>A||||||,A|intron_variant|MODIFIER|SNX30|ENSSSCG00000005471|transcript|ENSSSCT000000405…
1	253433362	rs343417805	A	G	8631.72	.	AC=44;AF=0.611;AN=72;BaseQRankSum=-2.589;ClippingRankSum=0;DB;DP=597;ExcessHet=0.0004;FS=0.765;InbreedingCoeff=0.6155;MLEAC=45;MLEAF=0.625;MQ=59.98;MQRankSum=0;QD=21.26;ReadPosRankSum=0.728;SOR=0.571;ANN=G|intron_variant|MODIFIER|SNX30|ENSSSCG00000005471|transcript|ENSSSCT00000006017.3|protein_coding|1/9|c.156+4430A>G||||||,G|intron_variant|MODIFIER|SNX30|ENSSSCG00000005471|transcript|ENSSSCT0000…
1	253433940	rs708152833	AG	A	8907.51	.	AC=45;AF=0.625;AN=72;BaseQRankSum=0.523;ClippingRankSum=0;DB;DP=521;ExcessHet=0.0011;FS=0;InbreedingCoeff=0.5749;MLEAC=45;MLEAF=0.625;MQ=60.2;MQRankSum=0;QD=24.81;ReadPosRankSum=-0.139;SOR=0.722;ANN=A|intron_variant|MODIFIER|SNX30|ENSSSCG00000005471|transcript|ENSSSCT00000006017.3|protein_coding|1/9|c.156+5009delG||||||,A|intron_variant|MODIFIER|SNX30|ENSSSCG00000005471|transcript|ENSSSCT00000040…
1	253434140	rs334408185	G	T	7507.61	.	AC=45;AF=0.625;AN=72;BaseQRankSum=0;ClippingRankSum=0;DB;DP=528;ExcessHet=0.0011;FS=1.188;InbreedingCoeff=0.582;MLEAC=45;MLEAF=0.625;MQ=60;MQRankSum=0;QD=22.15;ReadPosRankSum=0.534;SOR=0.593;ANN=T|intron_variant|MODIFIER|SNX30|ENSSSCG00000005471|transcript|ENSSSCT00000006017.3|protein_coding|1/9|c.156+5208G>T||||||,T|intron_variant|MODIFIER|SNX30|ENSSSCG00000005471|transcript|ENSSSCT00000040538.1…
1	253434173	rs326208918	G	A	12277	.	AC=45;AF=0.625;AN=72;BaseQRankSum=1.47;ClippingRankSum=0;DB;DP=532;ExcessHet=0.0011;FS=0;InbreedingCoeff=0.5791;MLEAC=45;MLEAF=0.625;MQ=60;MQRankSum=0;QD=32.05;ReadPosRankSum=0.718;SOR=0.689;ANN=A|intron_variant|MODIFIER|SNX30|ENSSSCG00000005471|transcript|ENSSSCT00000006017.3|protein_coding|1/9|c.156+5241G>A||||||,A|intron_variant|MODIFIER|SNX30|ENSSSCG00000005471|transcript|ENSSSCT00000040538.1…
1	253434176	rs340235964	C	T	12308	.	AC=45;AF=0.625;AN=72;BaseQRankSum=0;ClippingRankSum=0;DB;DP=532;ExcessHet=0.0011;FS=0.554;InbreedingCoeff=0.5794;MLEAC=45;MLEAF=0.625;MQ=60;MQRankSum=0;QD=35;ReadPosRankSum=0.444;SOR=0.773;ANN=T|intron_variant|MODIFIER|SNX30|ENSSSCG00000005471|transcript|ENSSSCT00000006017.3|protein_coding|1/9|c.156+5244C>T||||||,T|intron_variant|MODIFIER|SNX30|ENSSSCG00000005471|transcript|ENSSSCT00000040538.1|p…
1	253434199	rs346368795	T	A	8469.68	.	AC=45;AF=0.625;AN=72;BaseQRankSum=-0.2;ClippingRankSum=0;DB;DP=537;ExcessHet=0.0011;FS=0;InbreedingCoeff=0.5818;MLEAC=45;MLEAF=0.625;MQ=60;MQRankSum=0;QD=24.13;ReadPosRankSum=0.102;SOR=0.706;ANN=A|intron_variant|MODIFIER|SNX30|ENSSSCG00000005471|transcript|ENSSSCT00000006017.3|protein_coding|1/9|c.156+5267T>A||||||,A|intron_variant|MODIFIER|SNX30|ENSSSCG00000005471|transcript|ENSSSCT00000040538.1…
1	253434210	.	G	GCA	12810.1	.	AC=45;AF=0.625;AN=72;BaseQRankSum=-0.676;ClippingRankSum=0;DP=528;ExcessHet=0.0011;FS=0;InbreedingCoeff=0.5776;MLEAC=45;MLEAF=0.625;MQ=60.09;MQRankSum=0;QD=32.54;ReadPosRankSum=-0.094;SOR=0.663;ANN=GCA|intron_variant|MODIFIER|SNX30|ENSSSCG00000005471|transcript|ENSSSCT00000006017.3|protein_coding|1/9|c.156+5278_156+5279insCA||||||,GCA|intron_variant|MODIFIER|SNX30|ENSSSCG00000005471|transcript|EN…
1	253434211	.	TGA	T	12810.1	.	AC=45;AF=0.625;AN=72;BaseQRankSum=-0.933;ClippingRankSum=0;DP=533;ExcessHet=0.0011;FS=0;InbreedingCoeff=0.5776;MLEAC=45;MLEAF=0.625;MQ=60.09;MQRankSum=0;QD=25.49;ReadPosRankSum=-0.175;SOR=0.721;ANN=T|intron_variant|MODIFIER|SNX30|ENSSSCG00000005471|transcript|ENSSSCT00000006017.3|protein_coding|1/9|c.156+5280_156+5281delGA||||||,T|intron_variant|MODIFIER|SNX30|ENSSSCG00000005471|transcript|ENSSSC…
1	253434313	rs708773939	T	C	15139.5	.	AC=45;AF=0.625;AN=72;BaseQRankSum=-0.123;ClippingRankSum=0;DB;DP=617;ExcessHet=0.0011;FS=4.804;InbreedingCoeff=0.5838;MLEAC=45;MLEAF=0.625;MQ=59.99;MQRankSum=0;QD=25.95;ReadPosRankSum=0.848;SOR=0.386;ANN=C|intron_variant|MODIFIER|SNX30|ENSSSCG00000005471|transcript|ENSSSCT00000006017.3|protein_coding|1/9|c.156+5381T>C||||||,C|intron_variant|MODIFIER|SNX30|ENSSSCG00000005471|transcript|ENSSSCT0000…
1	253434509	rs319662888	T	A	15403.3	.	AC=45;AF=0.625;AN=72;BaseQRankSum=-0.961;ClippingRankSum=0;DB;DP=665;ExcessHet=0.0011;FS=6.087;InbreedingCoeff=0.5847;MLEAC=45;MLEAF=0.625;MQ=60;MQRankSum=0;QD=34.77;ReadPosRankSum=0.024;SOR=0.589;ANN=A|intron_variant|MODIFIER|SNX30|ENSSSCG00000005471|transcript|ENSSSCT00000006017.3|protein_coding|1/9|c.156+5577T>A||||||,A|intron_variant|MODIFIER|SNX30|ENSSSCG00000005471|transcript|ENSSSCT0000004…
1	253434577	rs324958594	G	C	15087.6	.	AC=45;AF=0.625;AN=72;BaseQRankSum=-0.767;ClippingRankSum=0;DB;DP=671;ExcessHet=0.0011;FS=3.385;InbreedingCoeff=0.5828;MLEAC=45;MLEAF=0.625;MQ=60;MQRankSum=0;QD=32.52;ReadPosRankSum=-0.138;SOR=0.702;ANN=C|intron_variant|MODIFIER|SNX30|ENSSSCG00000005471|transcript|ENSSSCT00000006017.3|protein_coding|1/9|c.156+5645G>C||||||,C|intron_variant|MODIFIER|SNX30|ENSSSCG00000005471|transcript|ENSSSCT000000…
1	253434696	rs323811480	A	G	15642.1	.	AC=45;AF=0.625;AN=72;BaseQRankSum=-2.647;ClippingRankSum=0;DB;DP=659;ExcessHet=0.0011;FS=3.566;InbreedingCoeff=0.5796;MLEAC=45;MLEAF=0.625;MQ=60;MQRankSum=0;QD=32.86;ReadPosRankSum=0;SOR=0.865;ANN=G|intron_variant|MODIFIER|SNX30|ENSSSCG00000005471|transcript|ENSSSCT00000006017.3|protein_coding|1/9|c.156+5764A>G||||||,G|intron_variant|MODIFIER|SNX30|ENSSSCG00000005471|transcript|ENSSSCT00000040538…
1	253434735	rs335052312	G	A	14509.1	.	AC=45;AF=0.625;AN=72;BaseQRankSum=0.161;ClippingRankSum=0;DB;DP=632;ExcessHet=0.0011;FS=2.361;InbreedingCoeff=0.579;MLEAC=45;MLEAF=0.625;MQ=60.45;MQRankSum=0;QD=33.43;ReadPosRankSum=0.741;SOR=0.782;ANN=A|intron_variant|MODIFIER|SNX30|ENSSSCG00000005471|transcript|ENSSSCT00000006017.3|protein_coding|1/9|c.156+5803G>A||||||,A|intron_variant|MODIFIER|SNX30|ENSSSCG00000005471|transcript|ENSSSCT000000…
1	253434757	rs322705974	C	T	14214.8	.	AC=45;AF=0.625;AN=72;BaseQRankSum=-0.119;ClippingRankSum=0;DB;DP=623;ExcessHet=0.0011;FS=3.442;InbreedingCoeff=0.5813;MLEAC=45;MLEAF=0.625;MQ=60.51;MQRankSum=0;QD=33.76;ReadPosRankSum=0.494;SOR=0.845;ANN=T|intron_variant|MODIFIER|SNX30|ENSSSCG00000005471|transcript|ENSSSCT00000006017.3|protein_coding|1/9|c.156+5825C>T||||||,T|intron_variant|MODIFIER|SNX30|ENSSSCG00000005471|transcript|ENSSSCT0000…
1	253434944	rs336326100	A	G	14347.5	.	AC=44;AF=0.611;AN=72;BaseQRankSum=-1.13;ClippingRankSum=0;DB;DP=592;ExcessHet=0.0033;FS=3.621;InbreedingCoeff=0.5387;MLEAC=44;MLEAF=0.611;MQ=60.13;MQRankSum=0;QD=32.19;ReadPosRankSum=-0.361;SOR=0.52;ANN=G|intron_variant|MODIFIER|SNX30|ENSSSCG00000005471|transcript|ENSSSCT00000006017.3|protein_coding|1/9|c.156+6012A>G||||||,G|intron_variant|MODIFIER|SNX30|ENSSSCG00000005471|transcript|ENSSSCT00000…
1	253434950	rs319554746	G	A	14449.1	.	AC=44;AF=0.611;AN=72;BaseQRankSum=2;ClippingRankSum=0;DB;DP=603;ExcessHet=0.0033;FS=4.726;InbreedingCoeff=0.5356;MLEAC=44;MLEAF=0.611;MQ=60.13;MQRankSum=0;QD=21.42;ReadPosRankSum=-0.123;SOR=0.469;ANN=A|intron_variant|MODIFIER|SNX30|ENSSSCG00000005471|transcript|ENSSSCT00000006017.3|protein_coding|1/9|c.156+6018G>A||||||,A|intron_variant|MODIFIER|SNX30|ENSSSCG00000005471|transcript|ENSSSCT00000040…
1	253435102	rs330957033	T	C	16157.8	.	AC=45;AF=0.625;AN=72;BaseQRankSum=-1.363;ClippingRankSum=0;DB;DP=631;ExcessHet=0.0011;FS=0;InbreedingCoeff=0.571;MLEAC=45;MLEAF=0.625;MQ=60;MQRankSum=0;QD=25.84;ReadPosRankSum=0.845;SOR=0.643;ANN=C|intron_variant|MODIFIER|SNX30|ENSSSCG00000005471|transcript|ENSSSCT00000006017.3|protein_coding|1/9|c.156+6170T>C||||||,C|intron_variant|MODIFIER|SNX30|ENSSSCG00000005471|transcript|ENSSSCT00000040538.…
1	253435106	rs339041847	T	C	16155.5	.	AC=45;AF=0.625;AN=72;BaseQRankSum=-1.246;ClippingRankSum=0;DB;DP=633;ExcessHet=0.0011;FS=0;InbreedingCoeff=0.5679;MLEAC=45;MLEAF=0.625;MQ=60;MQRankSum=0;QD=29.97;ReadPosRankSum=0.472;SOR=0.638;ANN=C|intron_variant|MODIFIER|SNX30|ENSSSCG00000005471|transcript|ENSSSCT00000006017.3|protein_coding|1/9|c.156+6174T>C||||||,C|intron_variant|MODIFIER|SNX30|ENSSSCG00000005471|transcript|ENSSSCT00000040538…
1	253435145	rs320320493	G	A	9784.97	.	AC=45;AF=0.625;AN=72;BaseQRankSum=1.34;ClippingRankSum=0;DB;DP=620;ExcessHet=0.0011;FS=0;InbreedingCoeff=0.5789;MLEAC=45;MLEAF=0.625;MQ=60;MQRankSum=0;QD=23.35;ReadPosRankSum=0;SOR=0.626;ANN=A|intron_variant|MODIFIER|SNX30|ENSSSCG00000005471|transcript|ENSSSCT00000006017.3|protein_coding|1/9|c.156+6213G>A||||||,A|intron_variant|MODIFIER|SNX30|ENSSSCG00000005471|transcript|ENSSSCT00000040538.1|pro…
1	253438096	rs333782088	G	C	12400.4	.	AC=44;AF=0.611;AN=72;BaseQRankSum=0.325;ClippingRankSum=0;DB;DP=621;ExcessHet=0.0033;FS=14.078;InbreedingCoeff=0.531;MLEAC=44;MLEAF=0.611;MQ=60;MQRankSum=0;QD=29.52;ReadPosRankSum=0.569;SOR=0.618;ANN=C|intron_variant|MODIFIER|SNX30|ENSSSCG00000005471|transcript|ENSSSCT00000006017.3|protein_coding|1/9|c.156+9164G>C||||||,C|intron_variant|MODIFIER|SNX30|ENSSSCG00000005471|transcript|ENSSSCT00000040…
1	253438276	rs341101642	G	C	13690.3	.	AC=44;AF=0.611;AN=72;BaseQRankSum=1.91;ClippingRankSum=0;DB;DP=579;ExcessHet=0.0033;FS=3.742;InbreedingCoeff=0.5311;MLEAC=44;MLEAF=0.611;MQ=60.05;MQRankSum=0;QD=34.26;ReadPosRankSum=-0.21;SOR=0.533;ANN=C|intron_variant|MODIFIER|SNX30|ENSSSCG00000005471|transcript|ENSSSCT00000006017.3|protein_coding|1/9|c.156+9344G>C||||||,C|intron_variant|MODIFIER|SNX30|ENSSSCG00000005471|transcript|ENSSSCT000000…
1	253438277	rs341558716	G	A	13690.3	.	AC=44;AF=0.611;AN=72;BaseQRankSum=2.49;ClippingRankSum=0;DB;DP=582;ExcessHet=0.0033;FS=3.687;InbreedingCoeff=0.5311;MLEAC=44;MLEAF=0.611;MQ=60.05;MQRankSum=0;QD=34.38;ReadPosRankSum=0.508;SOR=0.537;ANN=A|intron_variant|MODIFIER|SNX30|ENSSSCG00000005471|transcript|ENSSSCT00000006017.3|protein_coding|1/9|c.156+9345G>A||||||,A|intron_variant|MODIFIER|SNX30|ENSSSCG00000005471|transcript|ENSSSCT000000…
1	253438308	rs326417741	T	G	6633.25	.	AC=28;AF=0.389;AN=72;BaseQRankSum=0.089;ClippingRankSum=0;DB;DP=590;ExcessHet=0.0033;FS=3.712;InbreedingCoeff=0.5319;MLEAC=28;MLEAF=0.389;MQ=60.07;MQRankSum=0;QD=20.73;ReadPosRankSum=0.114;SOR=0.502;ANN=G|intron_variant|MODIFIER|SNX30|ENSSSCG00000005471|transcript|ENSSSCT00000006017.3|protein_coding|1/9|c.156+9376T>G||||||,G|intron_variant|MODIFIER|SNX30|ENSSSCG00000005471|transcript|ENSSSCT00000…
1	253438332	rs690511368	T	G	13125.2	.	AC=44;AF=0.611;AN=72;BaseQRankSum=-0.414;ClippingRankSum=0;DB;DP=584;ExcessHet=0.0033;FS=6.379;InbreedingCoeff=0.5321;MLEAC=44;MLEAF=0.611;MQ=60.05;MQRankSum=0;QD=33.14;ReadPosRankSum=0.25;SOR=0.774;ANN=G|intron_variant|MODIFIER|SNX30|ENSSSCG00000005471|transcript|ENSSSCT00000006017.3|protein_coding|1/9|c.156+9400T>G||||||,G|intron_variant|MODIFIER|SNX30|ENSSSCG00000005471|transcript|ENSSSCT00000…
1	253438405	rs705145427	A	G	7254.4	.	AC=28;AF=0.389;AN=72;BaseQRankSum=-1.937;ClippingRankSum=0;DB;DP=543;ExcessHet=0.0033;FS=2.445;InbreedingCoeff=0.5309;MLEAC=28;MLEAF=0.389;MQ=60;MQRankSum=0;QD=26.97;ReadPosRankSum=-0.207;SOR=0.899;ANN=G|intron_variant|MODIFIER|SNX30|ENSSSCG00000005471|transcript|ENSSSCT00000006017.3|protein_coding|1/9|c.156+9473A>G||||||,G|intron_variant|MODIFIER|SNX30|ENSSSCG00000005471|transcript|ENSSSCT000000…
1	253438583	rs319845721	A	G	5017.3	.	AC=28;AF=0.389;AN=72;BaseQRankSum=-1.007;ClippingRankSum=0;DB;DP=525;ExcessHet=0.0033;FS=4.719;InbreedingCoeff=0.5216;MLEAC=28;MLEAF=0.389;MQ=60.04;MQRankSum=0;QD=19.6;ReadPosRankSum=-0.713;SOR=0.52;ANN=G|intron_variant|MODIFIER|SNX30|ENSSSCG00000005471|transcript|ENSSSCT00000006017.3|protein_coding|1/9|c.156+9651A>G||||||,G|intron_variant|MODIFIER|SNX30|ENSSSCG00000005471|transcript|ENSSSCT00000…
1	253438596	rs341252468	A	G	8025.61	.	AC=44;AF=0.611;AN=72;BaseQRankSum=-2.011;ClippingRankSum=0;DB;DP=552;ExcessHet=0.0033;FS=0.674;InbreedingCoeff=0.5454;MLEAC=44;MLEAF=0.611;MQ=61.5;MQRankSum=0;QD=20.79;ReadPosRankSum=0.526;SOR=0.619;ANN=G|intron_variant|MODIFIER|SNX30|ENSSSCG00000005471|transcript|ENSSSCT00000006017.3|protein_coding|1/9|c.156+9664A>G||||||,G|intron_variant|MODIFIER|SNX30|ENSSSCG00000005471|transcript|ENSSSCT00000…
1	253439205	rs695296054	A	AC	13668.9	.	AC=44;AF=0.611;AN=72;BaseQRankSum=-0.503;ClippingRankSum=0;DB;DP=605;ExcessHet=0.0033;FS=1.556;InbreedingCoeff=0.5102;MLEAC=44;MLEAF=0.611;MQ=60.01;MQRankSum=0;QD=34.87;ReadPosRankSum=-0.507;SOR=0.58;ANN=AC|intron_variant|MODIFIER|SNX30|ENSSSCG00000005471|transcript|ENSSSCT00000006017.3|protein_coding|1/9|c.156+10273_156+10274insC||||||,AC|intron_variant|MODIFIER|SNX30|ENSSSCG00000005471|transcri…
1	253439206	rs791793250	A	T	13677.9	.	AC=44;AF=0.611;AN=72;BaseQRankSum=0.101;ClippingRankSum=0;DB;DP=600;ExcessHet=0.0033;FS=1.554;InbreedingCoeff=0.5102;MLEAC=44;MLEAF=0.611;MQ=59.98;MQRankSum=0;QD=34.8;ReadPosRankSum=-0.562;SOR=0.585;ANN=T|intron_variant|MODIFIER|SNX30|ENSSSCG00000005471|transcript|ENSSSCT00000006017.3|protein_coding|1/9|c.156+10274A>T||||||,T|intron_variant|MODIFIER|SNX30|ENSSSCG00000005471|transcript|ENSSSCT0000…
1	253452180	rs319778071	A	G	8435.9	.	AC=44;AF=0.611;AN=72;BaseQRankSum=-0.044;ClippingRankSum=0;DB;DP=547;ExcessHet=0.0033;FS=1.697;InbreedingCoeff=0.5181;MLEAC=44;MLEAF=0.611;MQ=60;MQRankSum=0;QD=22.92;ReadPosRankSum=0.441;SOR=0.718;ANN=G|intron_variant|MODIFIER|SNX30|ENSSSCG00000005471|transcript|ENSSSCT00000006017.3|protein_coding|1/9|c.156+23248A>G||||||,G|intron_variant|MODIFIER|SNX30|ENSSSCG00000005471|transcript|ENSSSCT000000…
1	253452572	rs321271940	T	C	14279.3	.	AC=44;AF=0.611;AN=72;BaseQRankSum=0.243;ClippingRankSum=0;DB;DP=612;ExcessHet=0.0033;FS=0;InbreedingCoeff=0.5312;MLEAC=44;MLEAF=0.611;MQ=59.99;MQRankSum=0;QD=33.84;ReadPosRankSum=0.957;SOR=0.663;ANN=C|intron_variant|MODIFIER|SNX30|ENSSSCG00000005471|transcript|ENSSSCT00000006017.3|protein_coding|1/9|c.156+23640T>C||||||,C|intron_variant|MODIFIER|SNX30|ENSSSCG00000005471|transcript|ENSSSCT00000040…
1	253452590	rs329010208	T	C	15142.3	.	AC=44;AF=0.611;AN=72;BaseQRankSum=-0.614;ClippingRankSum=0;DB;DP=616;ExcessHet=0.0033;FS=0;InbreedingCoeff=0.5316;MLEAC=44;MLEAF=0.611;MQ=59.99;MQRankSum=0;QD=30.91;ReadPosRankSum=0.281;SOR=0.627;ANN=C|intron_variant|MODIFIER|SNX30|ENSSSCG00000005471|transcript|ENSSSCT00000006017.3|protein_coding|1/9|c.156+23658T>C||||||,C|intron_variant|MODIFIER|SNX30|ENSSSCG00000005471|transcript|ENSSSCT0000004…
1	253452613	rs323550222	T	C	13319.5	.	AC=44;AF=0.611;AN=72;BaseQRankSum=-0.588;ClippingRankSum=0;DB;DP=576;ExcessHet=0.0033;FS=0.476;InbreedingCoeff=0.5301;MLEAC=44;MLEAF=0.611;MQ=59.99;MQRankSum=0;QD=33.55;ReadPosRankSum=-0.115;SOR=0.631;ANN=C|intron_variant|MODIFIER|SNX30|ENSSSCG00000005471|transcript|ENSSSCT00000006017.3|protein_coding|1/9|c.156+23681T>C||||||,C|intron_variant|MODIFIER|SNX30|ENSSSCG00000005471|transcript|ENSSSCT00…
