# Supplementary material for: Whole-genome sequencing of cryopreserved resources from French Large White pigs at two distinct sampling times reveals strong signatures of convergent and divergent selection between the dam and sire lines
Source: Genet Sel Evol. 2023 Mar 2;55:13. doi: 10.1186/s12711-023-00789-z (PMC9979506; doi:10.1186/s12711-023-00789-z)
Supplement: Supplementary file 7 — Additional file 7. Candidate causal variants in each candidate region under selection. This archive contains three types of results. (i) Each file with suffix .annot corresponds to a different candidate region, whose genomic position can be read in the file name. It provides a list of candidate variants detected by the statistical approach in this region, together with their SnpEff annotation. (ii) The all strong.func file provides a list of candidate variants with a functional effect (according to SnpEff) selected by this approach for all regions, together with their annotation. The all weak.func file provides the same, but for variants that could only be detected by the functional approach. (iii) Each file with the suffix .png corresponds to a different candidate region, whose genomic position can be read in the file name. It provides a plot showing the values of the relevant statistic(s) in this region with additional details concerning the status of each variant: ‘invalid’ (i.e. with low call rate or allele frequency patterns inconsistent with the type of selection in the region), ‘valid’ (high call rate and consistent allele frequency patterns) or ‘candidate’ (those ‘valid’ variants with the highest value of the statistic, also listed in the .annot file). When functional candidate variants exist in a region, these are plotted in black, while all other variants are plotted in a color depending on the test represented. Finally, the rate of missing genotypes in sliding windows of 2 kb are represented by the black points on the negative part of the y axis, from 0 (no missing data) to − 1 (only missing data). Horizontal dashed lines at − 0.5 and − 1 help visualize the missing rates achieved at a given position. [file 12711_2023_789_MOESM7_ESM.xz › causal/all10_auto_chro9_96704786-98425852_strong.annot]

9	96709498	rs713416855	GGGGGTGATC	G	5549.76	.	AC=21;AF=0.292;AN=72;BaseQRankSum=0.102;ClippingRankSum=0;DB;DP=557;ExcessHet=0.0052;FS=0.577;InbreedingCoeff=0.5099;MLEAC=21;MLEAF=0.292;MQ=60;MQRankSum=0;QD=28.9;ReadPosRankSum=0.773;SOR=0.637;ANN=G|intron_variant|MODIFIER|SEMA3E|ENSSSCG00000015399|transcript|ENSSSCT00000016774.3|protein_coding|1/16|c.115+26494_115+26502delGGGGTGATC||||||
9	96712723	rs325138799	A	G	2479.65	.	AC=21;AF=0.292;AN=72;BaseQRankSum=-1.964;ClippingRankSum=0;DB;DP=528;ExcessHet=0.0064;FS=2.897;InbreedingCoeff=0.4946;MLEAC=21;MLEAF=0.292;MQ=58.96;MQRankSum=-0.822;QD=15.03;ReadPosRankSum=-1.028;SOR=0.494;ANN=G|intron_variant|MODIFIER|SEMA3E|ENSSSCG00000015399|transcript|ENSSSCT00000016774.3|protein_coding|1/16|c.115+29718A>G||||||
9	96743204	rs345594686	T	C	18515.6	.	AC=50;AF=0.694;AN=72;BaseQRankSum=-0.087;ClippingRankSum=0;DB;DP=597;ExcessHet=0.0009;FS=0.968;InbreedingCoeff=0.6023;MLEAC=50;MLEAF=0.694;MQ=60;MQRankSum=0;QD=28.64;ReadPosRankSum=1.37;SOR=0.514;ANN=C|intron_variant|MODIFIER|SEMA3E|ENSSSCG00000015399|transcript|ENSSSCT00000016774.3|protein_coding|1/16|c.115+60199T>C||||||
9	96743220	rs325654741	C	A	19591.7	.	AC=50;AF=0.694;AN=72;BaseQRankSum=0.755;ClippingRankSum=0;DB;DP=594;ExcessHet=0.0009;FS=2.053;InbreedingCoeff=0.6023;MLEAC=50;MLEAF=0.694;MQ=60;MQRankSum=0;QD=32.35;ReadPosRankSum=-0.293;SOR=0.477;ANN=A|intron_variant|MODIFIER|SEMA3E|ENSSSCG00000015399|transcript|ENSSSCT00000016774.3|protein_coding|1/16|c.115+60215C>A||||||
9	96743264	rs320020607	G	C	18207.6	.	AC=50;AF=0.694;AN=72;BaseQRankSum=0.591;ClippingRankSum=0;DB;DP=598;ExcessHet=0.0009;FS=0;InbreedingCoeff=0.6023;MLEAC=50;MLEAF=0.694;MQ=60;MQRankSum=0;QD=37.69;ReadPosRankSum=0.132;SOR=0.616;ANN=C|intron_variant|MODIFIER|SEMA3E|ENSSSCG00000015399|transcript|ENSSSCT00000016774.3|protein_coding|1/16|c.115+60259G>C||||||
9	96746426	rs332788975	C	A	12706.3	.	AC=50;AF=0.694;AN=72;BaseQRankSum=1.52;ClippingRankSum=0;DB;DP=593;ExcessHet=0.013;FS=1.963;InbreedingCoeff=0.4827;MLEAC=50;MLEAF=0.694;MQ=60;MQRankSum=0;QD=25.88;ReadPosRankSum=0.252;SOR=0.442;ANN=A|intron_variant|MODIFIER|SEMA3E|ENSSSCG00000015399|transcript|ENSSSCT00000016774.3|protein_coding|1/16|c.115+63421C>A||||||
9	96746647	rs333367946	A	T	11855.1	.	AC=52;AF=0.722;AN=72;BaseQRankSum=-0.728;ClippingRankSum=0;DB;DP=564;ExcessHet=0.0019;FS=1.817;InbreedingCoeff=0.5711;MLEAC=52;MLEAF=0.722;MQ=60;MQRankSum=0;QD=25.28;ReadPosRankSum=0.253;SOR=0.548;ANN=T|intron_variant|MODIFIER|SEMA3E|ENSSSCG00000015399|transcript|ENSSSCT00000016774.3|protein_coding|1/16|c.115+63642A>T||||||
9	96752379	.	T	TA	16861.8	.	AC=50;AF=0.694;AN=72;BaseQRankSum=0;ClippingRankSum=0;DP=527;ExcessHet=0.0009;FS=0;InbreedingCoeff=0.601;MLEAC=50;MLEAF=0.694;MQ=60.15;MQRankSum=0;QD=31.93;ReadPosRankSum=-0.48;SOR=0.714;ANN=TA|intron_variant|MODIFIER|SEMA3E|ENSSSCG00000015399|transcript|ENSSSCT00000016774.3|protein_coding|1/16|c.116-67599_116-67598insA||||||
9	96761836	rs318484065	T	A	13779.4	.	AC=50;AF=0.694;AN=72;BaseQRankSum=1.25;ClippingRankSum=0;DB;DP=639;ExcessHet=0.013;FS=2.903;InbreedingCoeff=0.4757;MLEAC=50;MLEAF=0.694;MQ=59.98;MQRankSum=0;QD=25.76;ReadPosRankSum=0.156;SOR=0.538;ANN=A|intron_variant|MODIFIER|SEMA3E|ENSSSCG00000015399|transcript|ENSSSCT00000016774.3|protein_coding|1/16|c.116-58142T>A||||||
9	96761885	rs343813098	G	A	13880	.	AC=50;AF=0.694;AN=72;BaseQRankSum=1.78;ClippingRankSum=0;DB;DP=635;ExcessHet=0.013;FS=3.104;InbreedingCoeff=0.4821;MLEAC=50;MLEAF=0.694;MQ=60;MQRankSum=0;QD=25.66;ReadPosRankSum=0.216;SOR=0.636;ANN=A|intron_variant|MODIFIER|SEMA3E|ENSSSCG00000015399|transcript|ENSSSCT00000016774.3|protein_coding|1/16|c.116-58093G>A||||||
9	96766858	rs331360566	T	C	11726.6	.	AC=50;AF=0.694;AN=72;BaseQRankSum=1.49;ClippingRankSum=0;DB;DP=570;ExcessHet=0.013;FS=0;InbreedingCoeff=0.4751;MLEAC=50;MLEAF=0.694;MQ=60;MQRankSum=0;QD=25.83;ReadPosRankSum=0.502;SOR=0.772;ANN=C|intron_variant|MODIFIER|SEMA3E|ENSSSCG00000015399|transcript|ENSSSCT00000016774.3|protein_coding|1/16|c.116-53120T>C||||||
9	96766920	rs322599905	C	A	12653	.	AC=51;AF=0.708;AN=72;BaseQRankSum=0;ClippingRankSum=0;DB;DP=590;ExcessHet=0.0052;FS=7.129;InbreedingCoeff=0.5194;MLEAC=51;MLEAF=0.708;MQ=60;MQRankSum=0;QD=26.47;ReadPosRankSum=0.267;SOR=1.12;ANN=A|intron_variant|MODIFIER|SEMA3E|ENSSSCG00000015399|transcript|ENSSSCT00000016774.3|protein_coding|1/16|c.116-53058C>A||||||
