# Supplementary material for: Whole-genome sequencing of cryopreserved resources from French Large White pigs at two distinct sampling times reveals strong signatures of convergent and divergent selection between the dam and sire lines
Source: Genet Sel Evol. 2023 Mar 2;55:13. doi: 10.1186/s12711-023-00789-z (PMC9979506; doi:10.1186/s12711-023-00789-z)
Supplement: Supplementary file 8 — Additional file 8. Annotation of genes included in candidate regions under selection. Each line of the table (grouped by candidate region) corresponds to a gene and reports several types of information concerning this gene. Gene description and gene name were extracted from the Ensembl Sscrofa11.1 (GCA 000003025.6) annotation. The position of each gene on the genome is specified in bp (gene start and end). Annotations for RNA genes were retrieved from the Rfam database. Corresponding probes from the GSE56011 expression dataset are given for 48 genes together with the Wilcoxon test result (p value and BH adjusted p value) comparing gene expression between LWS (n = 10) and LWD (n = 41), see Additional file 1 for more details. [file 12711_2023_789_MOESM8_ESM.xlsx]

## Sheet: Feuil1
		Additional File 6: List of genes within or flanking candidate regions; region name and category is reported for each gene. 172 genes were identified. Details of the annotation were extracted from the Ensembl Sscrofa11.1 (GCA_000003025.6) information. Annotation for the genes were retrieved from the Rfam database. Corresponding probes (76) from the GSE56011 expression dataset were retrieved for 48…
		Gene	region name	category	Chromosome/scaffold name	Gene start (bp)	Gene end (bp)	Strand	probes from GSE56011	pval-wilcox	adjpval-wilcox	Gene description
SSC1	95	SIGLEC15	SSC1:95	conv	1	95475447	95492709	1				sialic acid binding Ig like lectin 15 [Source:VGNC Symbol;Acc:VGNC:92871]
SSC1	95	EPG5	SSC1:95	conv	1	95498717	95616755	-1				ectopic P-granules autophagy [Source:VGNC Symbol;Acc:VGNC:87728]
SSC1	95	PSTPIP2	SSC1:95	conv								Proline-Serine-Threonine Phosphatase Interacting Protein 2
SSC13	99	IQCJ	SSC13:99	conv	13	98859005	99056626	1				IQ motif containing J [Source:HGNC Symbol;Acc:HGNC:32406]
SSC13	99	IL12A	SSC13:99	conv	13	99733394	99741078	1				interleukin 12A [Source:NCBI gene (formerly Entrezgene);Acc:397053]
SSC13	99	SCHIP1	SSC13:99	conv								Schwannomin Interacting Protein 1
SSC13	109	SLC7A14	SSC13:109	conv	13	109114990	109231357	-1				solute carrier family 7 member 14 [Source:VGNC Symbol;Acc:VGNC:93173]
SSC13	109	RPL22L1	SSC13:109	conv	13	109495553	109499921	-1				ribosomal protein L22 like 1 [Source:HGNC Symbol;Acc:HGNC:27610]
SSC13	109	EIF5A2	SSC13:109	conv	13	109510810	109530413	-1				eukaryotic translation initiation factor 5A2 [Source:VGNC Symbol;Acc:VGNC:87633]
SSC13	109	SLC2A2	SSC13:109	conv	13	109587256	109623787	-1				solute carrier family 2 member 2 [Source:VGNC Symbol;Acc:VGNC:93048]
SSC13	109	TNIK	SSC13:109	conv	13	109643895	110052229	-1				TRAF2 and NCK interacting kinase [Source:VGNC Symbol;Acc:VGNC:98381]
SSC13	109	PLD1	SSC13:109	conv	13	110087051	110376319	-1				phospholipase D1 [Source:VGNC Symbol;Acc:VGNC:91525]
SSC13	109	ENSSSCG00000038032	SSC13:109	conv
SSC13	109	RF00026	SSC13:109	conv								U6 spliceosomal RNA
SSC13	109	RF00026	SSC13:109	conv								U6 spliceosomal RNA
SSC2	1	SYT8	SSC2:1	conv	2	1248077	1250129	1				synaptotagmin 8 [Source:VGNC Symbol;Acc:VGNC:93688]
SSC2	1	TNNI2	SSC2:1	conv	2	1251527	1253893	1				troponin I2, fast skeletal type [Source:VGNC Symbol;Acc:VGNC:94283]
SSC2	1	LSP1	SSC2:1	conv	2	1262081	1295891	1				lymphocyte specific protein 1 [Source:VGNC Symbol;Acc:VGNC:89880]
SSC2	1	PRR33	SSC2:1	conv	2	1291927	1297517	-1				proline rich 33 [Source:HGNC Symbol;Acc:HGNC:35118]
SSC2	1	ENSSSCG00000039091	SSC2:1	conv	2	1448848	1450178	-1
SSC2	1	INS	SSC2:1	conv	2	1496842	1497841	-1				insulin [Source:VGNC Symbol;Acc:VGNC:99778]
SSC2	1	TH	SSC2:1	conv	2	1499618	1506615	-1				tyrosine hydroxylase [Source:VGNC Symbol;Acc:VGNC:93940]
SSC2	1	ENSSSCG00000032802	SSC2:1	conv
SSC2	1	IGF2	SSC2:1	conv					P211042	0.062	0.313	Insulin Like Growth Factor 2
SSC2	1	MRPL23	SSC2:1	conv								Mitochondrial Ribosomal Protein L23
SSC2	1	RF01973	SSC2:1	conv								H19 conserved region 2
SSC2	1	TNNT3	SSC2:1	conv								Troponin T3, Fast Skeletal Type
SSC9	101	MAGI2	SSC9:101	conv	9	100847212	102169003	1				membrane associated guanylate kinase, WW and PDZ domain containing 2 [Source:VGNC Symbol;Acc:VGNC:89955]
SSC9	101	PHTF2	SSC9:101	conv	9	102221324	102365917	-1	P322188	0.134	0.423	putative homeodomain transcription factor 2 [Source:VGNC Symbol;Acc:VGNC:91405]
SSC9	101	TMEM60	SSC9:101	conv	9	102349019	102354640	1				transmembrane protein 60 [Source:VGNC Symbol;Acc:VGNC:94194]
SSC9	101	RSBN1L	SSC9:101	conv	9	102366609	102435215	-1	P229557	0.7	0.806	round spermatid basic protein 1 like [Source:VGNC Symbol;Acc:VGNC:92474]
SSC9	101	ENSSSCG00000031818	SSC9:101	conv	9	102435442	102455904	1
SSC9	101	PTPN12	SSC9:101	conv	9	102480922	102563905	-1	P162871	0.146	0.445	protein tyrosine phosphatase non-receptor type 12 [Source:VGNC Symbol;Acc:VGNC:91973]
SSC9	101	GSAP	SSC9:101	conv	9	102694861	102787536	1				gamma-secretase activating protein [Source:HGNC Symbol;Acc:HGNC:28042]
SSC9	101	CCDC146	SSC9:101	conv	9	102787548	102919688	-1				coiled-coil domain containing 146 [Source:VGNC Symbol;Acc:VGNC:86261]
SSC9	101	FGL2	SSC9:101	conv	9	102868836	102875577	1	P180891	0.027	0.23	fibrinogen like 2 [Source:VGNC Symbol;Acc:VGNC:88123]
SSC9	101	FAM185A	SSC9:101	conv	9	102919961	102969718	1	P160491	0.861	0.909	family with sequence similarity 185 member A [Source:VGNC Symbol;Acc:VGNC:87939]
SSC9	101	FBXL13	SSC9:101	conv	9	102977129	103152572	-1				F-box and leucine rich repeat protein 13 [Source:VGNC Symbol;Acc:VGNC:98000]
SSC9	101	LRRC17	SSC9:101	conv	9	103062867	103122481	1	P100366	0.447	0.753	leucine rich repeat containing 17 [Source:VGNC Symbol;Acc:VGNC:89828]
SSC9	101	ARMC10	SSC9:101	conv	9	103179503	103292109	1	P011116	0.461	0.753	armadillo repeat containing 10 [Source:VGNC Symbol;Acc:VGNC:85527]
SSC9	101	NAPEPLD	SSC9:101	conv	9	103210748	103262454	-1				N-acyl phosphatidylethanolamine phospholipase D [Source:VGNC Symbol;Acc:VGNC:90579]
SSC9	101	PMPCB	SSC9:101	conv	9	103316189	103330293	1	P071856	0.683	0.806	peptidase, mitochondrial processing subunit beta [Source:VGNC Symbol;Acc:VGNC:91592]
SSC9	101	DNAJC2	SSC9:101	conv	9	103329881	103362608	-1	P162491	0.535	0.753	DnaJ heat shock protein family (Hsp40) member C2 [Source:HGNC Symbol;Acc:HGNC:13192]
SSC9	101	PSMC2	SSC9:101	conv	9	103362598	103376346	1	P002951	0.002	0.063	proteasome 26S subunit, ATPase 2 [Source:VGNC Symbol;Acc:VGNC:91913]
SSC9	101	SLC26A5	SSC9:101	conv	9	103378776	103453730	-1				solute carrier family 26 member 5 [Source:VGNC Symbol;Acc:VGNC:93030]
SSC9	101	RELN	SSC9:101	conv	9	103460857	103963965	-1				reelin [Source:VGNC Symbol;Acc:VGNC:92208]
SSC9	101	ORC5	SSC9:101	conv	9	103708728	104166724	-1				origin recognition complex subunit 5 [Source:VGNC Symbol;Acc:VGNC:91062]
SSC9	101	LHFPL3	SSC9:101	conv	9	104275661	104828686	1				LHFPL tetraspan subfamily member 3 [Source:VGNC Symbol;Acc:VGNC:89706]
SSC9	101	ENSSSCG00000035894	SSC9:101	conv
SSC9	101	ENSSSCG00000036911	SSC9:101	conv
SSC9	101	RF00026	SSC9:101	conv								U6 spliceosomal RNA
SSC9	101	RF00026	SSC9:101	conv								U6 spliceosomal RNA
SSC9	101	RF00614	SSC9:101	conv								Small nucleolar RNA SNORA11
SSC1	238	STRA6	SSC1:238	conv(LWD)	7	59318010	59347267	1				signaling receptor and transporter of retinol STRA6 [Source:VGNC Symbol;Acc:VGNC:93573]
SSC1	238	FRMPD1	SSC1:238	conv(LWD)	1	238371336	238511716	1				FERM and PDZ domain containing 1 [Source:VGNC Symbol;Acc:VGNC:88240]
SSC1	238	TRMT10B	SSC1:238	conv(LWD)	1	238516058	238541706	1	P107151	0.275	0.652	tRNA methyltransferase 10B [Source:VGNC Symbol;Acc:VGNC:94443]
SSC1	238	EXOSC3	SSC1:238	conv(LWD)	1	238536343	238541333	-1				exosome component 3 [Source:VGNC Symbol;Acc:VGNC:87839]
SSC1	238	DCAF10	SSC1:238	conv(LWD)	1	238567589	238633471	1				DDB1 and CUL4 associated factor 10 [Source:VGNC Symbol;Acc:VGNC:87173]
SSC1	238	SLC25A51	SSC1:238	conv(LWD)	1	238637876	238667617	-1				solute carrier family 25 member 51 [Source:NCBI gene (formerly Entrezgene);Acc:100157218]
SSC1	238	ALDH1B1	SSC1:238	conv(LWD)	1	239110018	239114728	1				aldehyde dehydrogenase 1 family member B1 [Source:VGNC Symbol;Acc:VGNC:97880]
SSC1	238	IGFBPL1	SSC1:238	conv(LWD)	1	239120612	239136370	-1				insulin like growth factor binding protein like 1 [Source:VGNC Symbol;Acc:VGNC:89061]
SSC1	238	NCBP1	SSC1:238	conv(LWD)	1	239374934	239543585	1				nuclear cap binding protein subunit 1 [Source:VGNC Symbol;Acc:VGNC:90603]
SSC1	238	TSTD2	SSC1:238	conv(LWD)	1	239466852	239492886	-1	P433474	0.551	0.761	thiosulfate sulfurtransferase like domain containing 2 [Source:VGNC Symbol;Acc:VGNC:94532]
SSC1	238	XPA	SSC1:238	conv(LWD)	1	239532246	239568649	-1	P057291	0.583	0.763	XPA, DNA damage recognition and repair factor [Source:VGNC Symbol;Acc:VGNC:94998]
SSC1	238	FOXE1	SSC1:238	conv(LWD)	1	239727855	239728976	1				forkhead box E1 [Source:VGNC Symbol;Acc:VGNC:88202]
SSC1	238	TRMO	SSC1:238	conv(LWD)	1	239768176	239842595	-1				hemogen [Source:VGNC Symbol;Acc:VGNC:88842]
SSC1	238	NANS	SSC1:238	conv(LWD)	1	239842063	239919984	1	P205857	0.049	0.267	N-acetylneuraminate synthase [Source:NCBI gene (formerly Entrezgene);Acc:100155883]
SSC1	238	ENSSSCG00000025655	SSC1:238	conv(LWD)
SSC1	238	ENSSSCG00000039451	SSC1:238	conv(LWD)
SSC1	238	HEMGN	SSC1:238	conv(LWD)								Hemogen
SSC1	238	SHB	SSC1:238	conv(LWD)								SH2 Domain Containing Adaptor Protein B
SSC1	238	TDRD7	SSC1:238	conv(LWD)								Tudor Domain Containing 7
SSC1	238	TMOD1	SSC1:238	conv(LWD)								Tropomodulin 1
SSC2	145	NR3C1	SSC2:145	conv(LWD)	2	144822937	144956095	-1	P035891	0.433	0.753	nuclear receptor subfamily 3 group C member 1 [Source:VGNC Symbol;Acc:VGNC:90883]
SSC2	145	YIPF5	SSC2:145	conv(LWD)	2	145651989	145668557	-1	P408473	0.752	0.829	Yip1 domain family member 5 [Source:VGNC Symbol;Acc:VGNC:95031]
SSC3	3	SLC29A4	SSC3:3	conv(LWD)	3	3862251	3878239	1				solute carrier family 29 member 4 [Source:VGNC Symbol;Acc:VGNC:93045]
SSC9	96	SEMA3E	SSC9:96	conv(LWD)	9	96682246	96941074	1				semaphorin 3E [Source:VGNC Symbol;Acc:VGNC:92697]
SSC9	96	PCLO	SSC9:96	conv(LWD)	9	97114511	97513072	1				piccolo presynaptic cytomatrix protein [Source:HGNC Symbol;Acc:HGNC:13406]
SSC9	96	CACNA2D1	SSC9:96	conv(LWD)	9	97780742	98266573	1	P177651	0.319	0.712	calcium voltage-gated channel auxiliary subunit alpha2delta 1 [Source:VGNC Symbol;Acc:VGNC:86120]
SSC9	96	ENSSSCG00000031943	SSC9:96	conv(LWD)
SSC9	96	RF00100	SSC9:96	conv(LWD)								7SK RNA
SSC10	23	PKP1	SSC10:23	conv(LWS)	10	23689380	23735453	1				plakophilin 1 [Source:VGNC Symbol;Acc:VGNC:96487]
SSC10	62	GATA3	SSC10:62	conv(LWS)	10	63367660	63388859	-1	P177421	0.935	0.96	GATA binding protein 3 [Source:VGNC Symbol;Acc:VGNC:96315]
SSC13	113	NAALADL2	SSC13:113	conv(LWS)	13	113236355	114208075	1				N-acetylated alpha-linked acidic dipeptidase like 2 [Source:VGNC Symbol;Acc:VGNC:90559]
SSC17	43	TOP1	SSC17:43	conv(LWS)	17	43710290	43799700	1	P266267	0.028	0.23	DNA topoisomerase I [Source:HGNC Symbol;Acc:HGNC:11986]
SSC17	43	PLCG1	SSC17:43	conv(LWS)	17	43809677	43844555	1	P043876	0.354	0.728	phospholipase C gamma 1 [Source:VGNC Symbol;Acc:VGNC:96492]
SSC17	43	ZHX3	SSC17:43	conv(LWS)	17	43848350	43962992	-1	P113756	0.665	0.806	zinc fingers and homeoboxes 3 [Source:VGNC Symbol;Acc:VGNC:95717]
SSC2	45	PTH	SSC2:45	conv(LWS)	2	45757398	45760415	1				parathyroid hormone [Source:VGNC Symbol;Acc:VGNC:91960]
SSC2	45	ENSSSCG00000036173	SSC2:45	conv(LWS)
SSC4	54	SNX16	SSC4:54	conv(LWS)	4	54801368	54838143	1				sorting nexin 16 [Source:VGNC Symbol;Acc:VGNC:93308]
SSC6	72	VPS13D	SSC6:72	conv(LWS)	6	72256877	72510907	1				vacuolar protein sorting 13 homolog D [Source:VGNC Symbol;Acc:VGNC:94841]
SSC6	72	RF00156	SSC6:72	conv(LWS)								Small nucleolar RNA SNORA70
SSC9	19	TMEM126B	SSC9:19	conv(LWS)	9	19547646	19556795	1	P282444	0.296	0.682	transmembrane protein 126B [Source:NCBI gene (formerly Entrezgene);Acc:100626990]
SSC9	19	TMEM126A	SSC9:19	conv(LWS)	9	19576295	19585277	1	P412623	0.168	0.472	transmembrane protein 126A [Source:NCBI gene (formerly Entrezgene);Acc:100627094]
SSC9	19	CREBZF	SSC9:19	conv(LWS)	9	19589680	19595049	-1	P268334	0.275	0.652	CREB/ATF bZIP transcription factor [Source:VGNC Symbol;Acc:VGNC:86988]
SSC9	19	CCDC89	SSC9:19	conv(LWS)	9	19607129	19613185	-1				coiled-coil domain containing 89 [Source:VGNC Symbol;Acc:VGNC:86326]
SSC9	19	ENSSSCG00000014911	SSC9:19	conv(LWS)	9	19765674	19766681	1
SSC9	19	CCDC83	SSC9:19	conv(LWS)	9	19769640	19816167	1				coiled-coil domain containing 83 [Source:VGNC Symbol;Acc:VGNC:86318]
SSC9	19	PICALM	SSC9:19	conv(LWS)	9	19835938	20104632	-1	P307533	0.105	0.346	phosphatidylinositol binding clathrin assembly protein [Source:VGNC Symbol;Acc:VGNC:91415]
SSC9	19	ENSSSCG00000033130	SSC9:19	conv(LWS)
SSC9	19	ENSSSCG00000037978	SSC9:19	conv(LWS)
SSC9	19	ENSSSCG00000039108	SSC9:19	conv(LWS)
SSC9	19	ENSSSCG00000039945	SSC9:19	conv(LWS)
SSC9	19	RPL35A	SSC9:19	conv(LWS)								Ribosomal Protein L35a
SSC9	19	SYTL2	SSC9:19	conv(LWS)								Synaptotagmin Like 2
SSC9	107	NRCAM	SSC9:107	conv(LWS)	9	107928867	108247680	-1				neuronal cell adhesion molecule [Source:HGNC Symbol;Acc:HGNC:7994]
SSC9	107	PNPLA8	SSC9:107	conv(LWS)	9	108255083	108320264	-1				patatin like phospholipase domain containing 8 [Source:VGNC Symbol;Acc:VGNC:91610]
SSC9	107	NME8	SSC9:107	conv(LWS)	9	108357328	108393766	1				NME/NM23 family member 8 [Source:VGNC Symbol;Acc:VGNC:90795]
SSC9	107	SFRP4	SSC9:107	conv(LWS)	9	108404042	108414311	-1	P289989	0.1	0.344	secreted frizzled related protein 4 [Source:VGNC Symbol;Acc:VGNC:92776]
SSC9	107	EPDR1	SSC9:107	conv(LWS)	9	108418041	108447171	1	P317018	0.007	0.184	ependymin related 1 [Source:VGNC Symbol;Acc:VGNC:87727]
SSC9	107	GPR141	SSC9:107	conv(LWS)								G Protein-Coupled Receptor 141
SSC9	107	LAMB4	SSC9:107	conv(LWS)								Laminin Subunit Beta 4
SSC9	107	RF00070	SSC9:107	conv(LWS)								Small nucleolar RNA SNORD29
SSC1	16	KATNA1	SSC1:16	div	1	16321355	16360798	1	P197632	0.01	0.189	katanin catalytic subunit A1 [Source:VGNC Symbol;Acc:VGNC:89309]
SSC1	16	GINM1	SSC1:16	div	1	16360370	16381864	-1	P412998	0.208	0.545	glycoprotein integral membrane 1 [Source:VGNC Symbol;Acc:VGNC:88450]
SSC1	110	RORA	SSC1:110	div	1	110719190	111477703	1				RAR related orphan receptor A [Source:VGNC Symbol;Acc:VGNC:92408]
SSC1	110	ICE2	SSC1:110	div	1	111489760	111561910	1				interactor of little elongation complex ELL subunit 2 [Source:VGNC Symbol;Acc:VGNC:89021]
SSC1	110	ANXA2	SSC1:110	div	1	111588306	111635064	1				annexin A2 [Source:VGNC Symbol;Acc:VGNC:103027]
SSC1	110	ENSSSCG00000004575	SSC1:110	div
SSC1	110	ENSSSCG00000037042	SSC1:110	div
SSC1	110	RF02271	SSC1:110	div								TUC338
SSC13	191	N6AMT1	SSC13:191	div	13	192249246	192265629	1				N-6 adenine-specific DNA methyltransferase 1 [Source:HGNC Symbol;Acc:HGNC:16021]
SSC17	60	PPP1R3D	SSC17:60	div	17	59964585	59967113	-1				protein phosphatase 1 regulatory subunit 3D [Source:VGNC Symbol;Acc:VGNC:96500]
SSC17	60	FAM217B	SSC17:60	div	17	59967164	59974710	1	P040106	0.03	0.23	family with sequence similarity 217 member B [Source:VGNC Symbol;Acc:VGNC:95767]
SSC17	60	CDH4	SSC17:60	div	17	60959274	61454191	1				cadherin 4 [Source:VGNC Symbol;Acc:VGNC:95853]
SSC18	10	ZC3HAV1	SSC18:10	div	18	10509629	10588832	1	P311288	0.264	0.652	zinc finger CCCH-type containing, antiviral 1 [Source:VGNC Symbol;Acc:VGNC:95102]
SSC2	151	SLC26A2	SSC2:151	div	2	150996727	151022148	1				solute carrier family 26 member 2 [Source:VGNC Symbol;Acc:VGNC:93027]
SSC2	151	HMGXB3	SSC2:151	div	2	151036217	151102031	1				HMG-box containing 3 [Source:VGNC Symbol;Acc:VGNC:88910]
SSC2	151	CSF1R	SSC2:151	div	2	151102138	151147634	-1				colony stimulating factor 1 receptor [Source:VGNC Symbol;Acc:VGNC:87031]
SSC2	151	PDGFRB	SSC2:151	div	2	151155754	151192647	-1	P318933	0.405	0.753	platelet derived growth factor receptor beta [Source:VGNC Symbol;Acc:VGNC:91268]
SSC2	151	CDX1	SSC2:151	div	2	151202807	151222047	1				caudal type homeobox 1 [Source:VGNC Symbol;Acc:VGNC:86526]
SSC2	151	SLC6A7	SSC2:151	div	2	151223028	151241978	1				solute carrier family 6 member 7 [Source:VGNC Symbol;Acc:VGNC:93167]
SSC2	151	CAMK2A	SSC2:151	div	2	151248356	151308658	-1	P367768	0.002	0.063	calcium/calmodulin dependent protein kinase II alpha [Source:VGNC Symbol;Acc:VGNC:86155]
SSC2	151	ARSI	SSC2:151	div	2	151315508	151320814	-1				arylsulfatase family member I [Source:HGNC Symbol;Acc:HGNC:32521]
SSC2	151	TCOF1	SSC2:151	div	2	151368286	151401027	1	P306798	0.599	0.771	treacle ribosome biosis factor 1 [Source:VGNC Symbol;Acc:VGNC:93831]
SSC2	151	RF00003	SSC2:151	div								U1 spliceosomal RNA
SSC4	18	SHAS2	SSC4:18	div	4	17596472	17675586	1				hyaluronan synthase 2 [Source:NCBI gene (formerly Entrezgene);Acc:397120]
SSC4	18	SNTB1	SSC4:18	div	4	18288843	18526219	1	P305419	0.041	0.267	syntrophin beta 1 [Source:VGNC Symbol;Acc:VGNC:93297]
SSC5	94	KITLG	SSC5:94	div	5	94017384	94110216	1				KIT ligand [Source:VGNC Symbol;Acc:VGNC:98061]
SSC5	94	TMTC3	SSC5:94	div	5	94276769	94384142	-1	P033836	0.16	0.469	transmembrane O-mannosyltransferase targeting cadherins 3 [Source:VGNC Symbol;Acc:VGNC:94243]
SSC7	18	NRSN1	SSC7:18	div	7	19007781	19027230	1				neurensin 1 [Source:VGNC Symbol;Acc:VGNC:90902]
SSC7	18	DCDC2	SSC7:18	div	7	19048088	19219075	-1				doublecortin domain containing 2 [Source:VGNC Symbol;Acc:VGNC:87181]
SSC7	18	HDGFL1	SSC7:18	div								Hepatoma-Derived Growth Factor-Like Protein 1
SSC8	80	ARHGAP10	SSC8:80	div	8	80675001	81024492	-1	P435599	0.419	0.753	Rho GTPase activating protein 10 [Source:VGNC Symbol;Acc:VGNC:85458]
SSC1	230	GNA14	SSC1:230	LWD	1	230341942	230546120	-1				G protein subunit alpha 14 [Source:VGNC Symbol;Acc:VGNC:88519]
SSC1	253	KIAA1958	SSC1:253	LWD	1	253202368	253351477	1				KIAA1958 [Source:VGNC Symbol;Acc:VGNC:89448]
SSC1	253	INIP	SSC1:253	LWD	1	253375199	253393852	-1	P361868	0.567	0.763	INTS3 and NABP interacting protein [Source:VGNC Symbol;Acc:VGNC:89136]
SSC1	253	SNX30	SSC1:253	LWD	1	253428508	253550375	1				sorting nexin family member 30 [Source:VGNC Symbol;Acc:VGNC:93318]
SSC11	7	ENSSSCG00000009333	SSC11:7	LWD	11	7598731	7729859	1
SSC11	7	HSPH1	SSC11:7	LWD	11	7733874	7759576	-1	P050661	0.1	0.344	heat shock protein family H (Hsp110) member 1 [Source:NCBI gene (formerly Entrezgene);Acc:100048931]
SSC11	7	B3GLCT	SSC11:7	LWD	11	7792367	7907052	1	P366883	0.752	0.829	beta 3-glucosyltransferase [Source:VGNC Symbol;Acc:VGNC:85722]
SSC11	51	OBI1	SSC11:51	LWD	11	50740916	50786774	-1	P437029	0.535	0.753	ORC ubiquitin ligase 1 [Source:VGNC Symbol;Acc:VGNC:91011]
SSC11	51	RBM26	SSC11:51	LWD	11	51337488	51420865	-1	P012716	0.52	0.753	RNA binding motif protein 26 [Source:VGNC Symbol;Acc:VGNC:92153]
SSC16	69	NMUR2	SSC16:69	LWD	16	70659521	70676316	1				neuromedin U receptor 2 [Source:VGNC Symbol;Acc:VGNC:90804]
SSC16	69	ENSSSCG00000017077	SSC16:69	LWD	16	70893235	70893705	-1
SSC16	69	ENSSSCG00000033604	SSC16:69	LWD
SSC16	69	ENSSSCG00000038311	SSC16:69	LWD
SSC16	69	RF00026	SSC16:69	LWD								U6 spliceosomal RNA
SSC16	69	RF00425	SSC16:69	LWD								Small nucleolar RNA SNORA18
SSC17	1	SGCZ	SSC17:1	LWD	17	2031253	3048459	-1				sarcoglycan zeta [Source:NCBI gene (formerly Entrezgene);Acc:100157832]
SSC17	1	ssc-mir-383	SSC17:1	LWD	17	2698041	2698122	-1				ssc-mir-383 [Source:miRBase;Acc:MI0015927]
SSC17	1	TUSC3	SSC17:1	LWD	17	3312684	3507729	1	P417949	0.683	0.806	tumor suppressor candidate 3 [Source:HGNC Symbol;Acc:HGNC:30242]
SSC17	1	MSR1	SSC17:1	LWD	17	3857171	3939726	-1	P114041	0.019	0.23	macrophage scavenger receptor 1 [Source:VGNC Symbol;Acc:VGNC:96425]
SSC17	1	ENSSSCG00000034065	SSC17:1	LWD
SSC17	1	ENSSSCG00000039907	SSC17:1	LWD
SSC17	1	ENSSSCG00000040417	SSC17:1	LWD
SSC17	1	RF00561	SSC17:1	LWD								Small nucleolar RNA SNORA40
SSC3	124	TRIB2	SSC3:124	LWS	3	124170677	124196198	-1	P004451	0.52	0.753	tribbles pseudokinase 2 [Source:VGNC Symbol;Acc:VGNC:94392]
SSC3	124	LPIN1	SSC3:124	LWS	3	124940548	125074123	-1	P312828	0.025	0.23	lipin 1 [Source:VGNC Symbol;Acc:VGNC:89793]
SSC6	13	ENSSSCG00000026790	SSC6:13	LWS	6	13852590	13889575	-1
SSC7	85	ENSSSCG00000034247	SSC7:85	LWS	7	85679666	85715208	-1
SSC8	124	BMPR1B	SSC8:124	LWS	8	124536648	124841530	-1	P326653	0.013	0.203	bone morphotic protein receptor type 1B [Source:VGNC Symbol;Acc:VGNC:85847]
